# Supplementary material for: Age Worsens the Cognitive Phenotype in Mice Carrying the Thr92Ala-DIO2 Polymorphism
Source: Metabolites. 2022 Jul 8;12(7):629. doi: 10.3390/metabo12070629 (PMC9319877; doi:10.3390/metabo12070629)
Supplement: Supplementary file 1 [file metabolites-12-00629-s001.zip]

Archive with 12 entries (12 files):
- Figure S1 and Figure S2.pptx
- Table S1- Rna-seq genes from male Pfcx.xlsx
- Table S10- GSEA from female HC.xlsx
- Table S11- Overlaped genes in the heat map.pdf
- Table S2- Rna-seq genes from male HC.xlsx
- Table S3- GSEA from male Pfcx.xlsx
- Table S4- GSEA from male HC.xlsx
- Table S5 - GSEA Pfcx - select gene sets.pdf
- Table S6 - GSEA HC - select gene sets.pdf
- Table S7- Rna-seq genes from female Pfcx.xlsx
- Table S8- Rna-seq genes from female HC.xlsx
- Table S9- GSEA from female Pfcx.xlsx
