# Supplementary material for: Age Worsens the Cognitive Phenotype in Mice Carrying the Thr92Ala-DIO2 Polymorphism
Source: Metabolites. 2022 Jul 8;12(7):629. doi: 10.3390/metabo12070629 (PMC9319877; doi:10.3390/metabo12070629)
Supplement: Supplementary file 1 [file metabolites-12-00629-s001.zip › Table S1- Rna-seq genes from male Pfcx.xlsx]

## Sheet: Sheet1
Table S1- Differentially expressed genes in male Ala92-Dio2 Pre-frontal cortex .
Gene ID	Chromosome	Total counts	Maximum counts	P-value	FDR step up	Ratio	Log2(Ratio)	Fold change	LSMean (Ala92-Dio2)	LSMean (Thr92-Dio2 mice)
Gm17081	4	80.5929	16.3254	9.0463e-07	0.00236516	64.1693	6.00381	64.1693	14.0166	0.218432
Gm17167	4	141.211	29.975	6.50165e-07	0.00236516	22.9285	4.51907	22.9285	23.1326	1.0089
Gm5859	4	47.2691	10.4372	2.36001e-07	0.00138135	21.0702	4.39713	21.0702	7.10094	0.337014
Eomes	9	41.9168	11.0234	0.006423	0.278083	11.398	3.51071	11.398	5.47264	0.48014
Frmd7	X	44.0167	11.7093	0.00394178	0.243443	8.10713	3.01919	8.10713	6.98762	0.86191
Vipr2	12	35.9949	11.9543	0.00590954	0.275083	6.0637	2.6002	6.0637	6.78438	1.11885
Dnah11	12	55.7964	8.39601	0.0115917	0.329419	4.87593	2.28568	4.87593	4.65757	0.955217
Lgr6	1	103.805	26.1131	0.0010364	0.143379	3.99183	1.99705	3.99183	15.7987	3.95775
Gm49980	18	101.667	13.0527	0.000234466	0.110308	3.73055	1.89939	3.73055	12.5814	3.37253
Doc2g	19	82.7885	23.9471	0.0403561	0.482289	3.70924	1.89112	3.70924	13.0346	3.51408
Prss23os	7	20.9501	3.79501	0.000247552	0.110308	3.39261	1.7624	3.39261	3.16841	0.933916
Lhx9	1	133.795	20.267	0.000989334	0.143228	3.33668	1.73841	3.33668	0.760617	0.227956
Sp8	12	69.9563	16.1994	0.0112196	0.325327	3.31992	1.73115	3.31992	10.7851	3.2486
Slc9a4	1	143.13	24.4773	0.00717959	0.283488	3.28533	1.71604	3.28533	1.01264	0.308232
G530011O06Rik	X	43.5228	7.35218	0.00643489	0.278083	3.14493	1.65303	3.14493	5.05787	1.60826
Gm38431	9	81.9618	9.58228	0.00263653	0.206796	3.01056	1.59003	3.01056	8.28111	2.75069
Lgr5	10	110.324	28.7638	0.0384623	0.473822	2.95357	1.56246	2.95357	18.4856	6.25872
Cd59a	2	133.756	22.241	0.01556	0.360744	2.45402	1.29515	2.45402	10.4825	4.27157
Gm2163	4	24.4469	4.58858	0.00625342	0.27788	2.30907	1.20731	2.30907	3.22918	1.39847
D830030K20Rik	14	28.1657	3.43936	0.00822349	0.292792	2.30272	1.20334	2.30272	2.25991	0.981409
Gm37530	4	160.246	23.9761	0.000309433	0.111633	2.2303	1.15724	2.2303	19.1527	8.58747
Hydin	8	61.8282	9.24056	0.00793099	0.290808	2.20593	1.14139	2.20593	2.79142	1.26542
Fam205a4	4	98.8484	15.8298	0.000215919	0.109262	2.20121	1.1383	2.20121	13.276	6.03121
Mid1	X	263.672	29.507	0.00075669	0.129485	2.15347	1.10666	2.15347	25.8395	11.999
Gm21093	4	271.383	36.0421	0.000552761	0.122129	2.12114	1.08484	2.12114	33.2484	15.6748
Gm45235	7	25.5272	2.81049	0.0106398	0.321849	2.07654	1.05418	2.07654	1.98183	0.954387
Tbata	10	63.6711	9.26123	0.00142989	0.164932	2.05886	1.04185	2.05886	2.04493	0.993236
Gabra2	5	2251.65	272.765	2.64172e-07	0.00138135	2.05568	1.03962	2.05568	166.895	81.1871
Wdfy1	1	546.789	60.1351	5.89801e-05	0.0625651	2.0372	1.02659	2.0372	50.5079	24.7928
Trp63	16	19.0462	2.61667	0.00137537	0.161011	1.99507	0.996439	1.99507	0.784127	0.393032
Gm13306	4	26.7902	5.80382	0.0391951	0.477742	1.98699	0.990586	1.98699	3.4346	1.72854
Frmpd2	14	27.4715	4.0883	0.0240519	0.413075	1.98618	0.989997	1.98618	1.51237	0.761446
Wdr62	7	19.6077	2.84167	0.00537113	0.264394	1.9811	0.986305	1.9811	1.8738	0.945838
E230020A03Rik	7	25.2834	3.12439	0.00253651	0.204053	1.9027	0.928048	1.9027	2.5942	1.36343
Fam205a3	4	92.8163	16.2104	0.00587045	0.274895	1.86094	0.896029	1.86094	11.4933	6.17606
Gng4	13	786.33	138.747	0.0426514	0.491211	1.85379	0.890481	1.85379	96.4664	52.0373
Mroh5	15	21.3721	2.88966	0.0186538	0.380031	1.84824	0.886149	1.84824	2.23743	1.21058
Fam183b	11	22.3455	3.47227	0.0218899	0.396897	1.8087	0.85495	1.8087	1.09635	0.606154
Fam205a2	4	79.2301	10.9248	0.0322867	0.453221	1.78167	0.83323	1.78167	8.80027	4.93934
Plk-ps1	5	18.6401	2.15239	0.0113283	0.326068	1.77122	0.824743	1.77122	1.76686	0.997538
Scube2	7	22.6986	3.18461	0.0158021	0.36241	1.75611	0.812382	1.75611	2.26606	1.29039
Alox12b	11	75.9756	7.41738	0.00663013	0.280133	1.74807	0.805763	1.74807	5.49592	3.14399
Pparg	6	30.334	4.72125	0.00283379	0.213114	1.74565	0.80376	1.74565	3.72199	2.13216
Neb	2	52.6244	6.00571	0.00974318	0.317098	1.73934	0.798544	1.73934	4.24404	2.44002
Fst	13	27.1083	4.42528	0.0397272	0.479753	1.72912	0.790039	1.72912	3.36183	1.94424
Ablim3	18	541.627	65.4534	0.00341993	0.231064	1.7059	0.770536	1.7059	51.5489	30.218
Gm29675	13	38.9057	5.06839	0.0164827	0.364992	1.70044	0.765907	1.70044	3.6623	2.15374
Rab37	11	44.4019	4.5043	0.00381457	0.24032	1.68748	0.754872	1.68748	3.86099	2.28802
Htr3a	9	102.577	12.2752	0.000805241	0.13095	1.68679	0.754283	1.68679	6.11	3.62226
Inpp5j	11	1004.6	104.464	0.00538383	0.264394	1.68179	0.749999	1.68179	83.1374	49.4338
Gm48701	13	19.9197	1.98907	0.0323182	0.453221	1.67925	0.747813	1.67925	1.43818	0.856447
Tuba8	6	141.777	16.9653	0.0078721	0.290605	1.67874	0.747382	1.67874	13.4226	7.99562
Filip1l	16	88.7465	15.1388	0.0411186	0.485759	1.67831	0.747013	1.67831	9.02105	5.37506
Six4	12	44.6024	5.76838	0.0324294	0.453221	1.66052	0.731637	1.66052	3.12563	1.88232
Zbtb16	9	840.71	98.2526	0.0167139	0.364992	1.64808	0.720787	1.64808	52.2264	31.6892
Chek1	9	23.8794	2.42415	0.00783045	0.290605	1.6403	0.713961	1.6403	1.96804	1.19981
Gm12428	3	44.014	4.27847	0.00226135	0.194945	1.63173	0.706401	1.63173	3.1683	1.94168
Gm43305	14	263.454	28.6585	0.0130219	0.339531	1.62847	0.703514	1.62847	21.0284	12.913
6430571L13Rik	9	60.3152	9.08392	0.0168023	0.365065	1.62339	0.699007	1.62339	5.99232	3.69124
Slc26a4	12	116.61	14.5212	0.00170384	0.178171	1.61873	0.694865	1.61873	3.81744	2.35829
Zbtb8b	4	73.3809	6.32179	0.000412871	0.118916	1.61049	0.687496	1.61049	5.85587	3.63609
Gm20878	4	87.091	13.3692	0.00972113	0.317038	1.61027	0.687302	1.61027	10.0553	6.24449
Mc5r	18	17.1118	1.97563	0.0178813	0.37464	1.60972	0.686811	1.60972	1.56319	0.971092
Nostrin	2	46.8015	4.42528	0.00378687	0.24032	1.60418	0.681834	1.60418	4.1173	2.56661
Gm37844	8	32.0897	2.98246	0.0100244	0.318055	1.60301	0.680785	1.60301	2.2403	1.39756
Pcbp3	10	523.258	62.0248	0.00844857	0.294345	1.58445	0.663978	1.58445	48.0598	30.3323
Nkd2	13	106.421	16.2972	0.0236382	0.41127	1.56881	0.649673	1.56881	4.01854	2.56152
Cdkn1a	17	279.067	38.3562	0.0170269	0.365951	1.56264	0.643982	1.56264	34.6024	22.1436
Wdr66	5	121.333	13.1915	0.0123221	0.332518	1.56041	0.641922	1.56041	11.134	7.13529
Nrip3	7	2755.99	269.155	0.000495055	0.122129	1.5576	0.639321	1.5576	159.417	102.348
Gm5602	7	16.5563	1.73857	0.000689315	0.126944	1.55713	0.638888	1.55713	1.42165	0.912995
Ide	19	1247.14	106.679	0.00406215	0.247949	1.55603	0.637868	1.55603	103.252	66.3559
Ccn4	15	71.7096	11.4154	0.00687295	0.282886	1.55547	0.637346	1.55547	9.75291	6.27009
Spsb4	9	48.2677	5.92669	0.0231303	0.407488	1.55524	0.637136	1.55524	4.33581	2.78787
Gpsm1	2	639.237	80.7399	0.00663267	0.280133	1.55311	0.635156	1.55311	65.5771	42.2232
G0s2	1	37.5984	3.31899	0.0134785	0.3438	1.55044	0.632678	1.55044	2.72327	1.75645
Adamts16	13	67.6894	9.58125	0.027853	0.427927	1.53927	0.622251	1.53927	6.72874	4.37137
Grm2	9	651.449	57.0767	0.00197704	0.190862	1.53727	0.62037	1.53727	50.8275	33.0635
E030013I19Rik	2	35.2618	4.17988	0.0130293	0.339531	1.53705	0.620166	1.53705	2.0837	1.35565
2700054A10Rik	17	76.3584	8.08382	0.00799702	0.291065	1.53476	0.618012	1.53476	6.84719	4.46141
Birc3	9	27.0808	3.61039	0.0261738	0.422546	1.53341	0.616743	1.53341	2.67717	1.74589
Efcab6	15	115.986	13.3304	0.00289759	0.214408	1.53161	0.615051	1.53161	10.6885	6.97857
Scn7a	2	101.844	10.0926	0.00338373	0.229786	1.52017	0.604233	1.52017	8.48276	5.58014
1110002E22Rik	3	76.0772	8.88696	0.0437104	0.491211	1.51952	0.603617	1.51952	7.64052	5.02824
Tnfrsf8	4	43.7336	5.76268	0.011094	0.324652	1.51481	0.599134	1.51481	4.96183	3.27555
Cenpl	1	25.0043	2.20476	0.00323941	0.223612	1.50966	0.594222	1.50966	1.89454	1.25495
Inca1	11	22.284	2.29984	0.0311172	0.448323	1.50498	0.589741	1.50498	1.54951	1.02959
Gm7785	1	29.9101	2.58076	0.00736837	0.286241	1.50203	0.58691	1.50203	2.20748	1.46967
Lct	1	363.891	71.7396	0.0263249	0.422546	1.49889	0.58389	1.49889	1.57343	1.04973
Gm15663	10	93.1403	8.40096	0.00101347	0.143228	1.48302	0.568533	1.48302	7.6207	5.13865
Gm20754	3	27.7621	3.23217	0.0191593	0.383847	1.4814	0.566959	1.4814	1.14942	0.775902
Hcrtr1	4	27.9944	3.74925	0.0434155	0.491211	1.47081	0.556615	1.47081	2.78004	1.89013
Map3k1	13	220.228	27.6809	0.0187913	0.380031	1.46755	0.55341	1.46755	19.9254	13.5773
Lncppara	15	47.6875	4.03018	0.00121225	0.152132	1.46126	0.547213	1.46126	3.87068	2.64886
Vit	17	40.9001	5.22114	0.0238577	0.41127	1.46077	0.546725	1.46077	1.23038	0.842283
Lmo1	7	144.87	18.033	0.028445	0.431544	1.45631	0.542315	1.45631	5.31464	3.64939
Smoc2	17	358.732	37.9744	0.00365136	0.237219	1.45031	0.536364	1.45031	21.2965	14.6841
Adamts8	9	58.6793	5.28502	0.00892525	0.301965	1.44807	0.534127	1.44807	4.01119	2.77004
Sall3	18	141.293	19.2542	0.0236638	0.41127	1.44611	0.532173	1.44611	14.4197	9.97139
Pkd1l3	8	33.0732	3.4454	0.0398258	0.479784	1.44484	0.530909	1.44484	1.80466	1.24904
Zfp568	7	88.7928	7.35953	0.000242787	0.110308	1.44431	0.530383	1.44431	6.96646	4.82337
Cyb5rl	4	65.4736	5.86316	0.0273609	0.424923	1.44355	0.529626	1.44355	4.49818	3.11605
Gm19026	1	23.0821	2.4298	0.0347278	0.465122	1.44163	0.527705	1.44163	1.48479	1.02994
Chrm2	6	238.489	28.0066	0.003865	0.242521	1.44063	0.526699	1.44063	24.3076	16.8729
Nptx2	5	442.449	58.8708	0.00072534	0.127847	1.44023	0.526296	1.44023	50.9789	35.3965
Tnfrsf12a	17	34.1229	3.67454	0.0266818	0.422546	1.43913	0.525201	1.43913	3.08049	2.14052
Gm5815	17	36.4451	4.22794	0.0177256	0.373238	1.43696	0.523024	1.43696	3.38978	2.35899
Dnah7c	1	46.4261	5.24326	0.0119899	0.332518	1.42979	0.515804	1.42979	4.3415	3.03646
Kank3	17	228.889	27.4995	0.0176383	0.37285	1.42565	0.51162	1.42565	20.9107	14.6675
Kif6	17	29.6486	3.48901	0.0373775	0.472094	1.42308	0.509012	1.42308	1.57632	1.10768
Mex3a	3	78.8881	9.01473	0.0218962	0.396897	1.42226	0.508188	1.42226	6.80772	4.78654
Gm5841	3	19.7257	2.03068	0.0358169	0.467268	1.42076	0.50666	1.42076	1.38947	0.977981
2510017J16Rik	5	22.1099	2.4301	0.0429775	0.491211	1.4122	0.497945	1.4122	2.01535	1.4271
Btaf1	19	933.601	83.4465	0.00483463	0.259729	1.40986	0.495554	1.40986	75.2202	53.3528
Sall1	8	518.976	58.9871	0.0144594	0.351667	1.40851	0.49417	1.40851	44.7393	31.7636
Spag5	11	200.097	24.3695	0.00966399	0.315831	1.408	0.493643	1.408	21.1355	15.0111
Gm43844	6	19.6369	1.90419	0.0458722	0.49783	1.39868	0.484071	1.39868	1.24647	0.89117
Runx2	17	201.424	17.0249	0.000689319	0.126944	1.39848	0.48386	1.39848	14.721	10.5264
Zfp853	5	63.3459	6.31811	0.0230965	0.407488	1.39846	0.483839	1.39846	5.65251	4.04195
Fgfbp3	19	90.8608	8.33537	0.0151009	0.356758	1.39298	0.478178	1.39298	7.40976	5.31935
P2ry6	7	37.6246	3.24659	0.0135971	0.345642	1.39261	0.477793	1.39261	2.69872	1.93789
Met	6	52.155	4.84561	0.00635933	0.27788	1.38834	0.473356	1.38834	3.3009	2.3776
Cpne6	14	4133.5	486.766	0.00787323	0.290605	1.38282	0.467613	1.38282	162.434	117.466
Myh7	14	134.7	14.0537	0.0217038	0.396595	1.37869	0.463296	1.37869	12.7485	9.2468
Kcnb2	1	576.27	56.6844	0.00239023	0.198389	1.37719	0.461723	1.37719	47.5255	34.5091
Zfp57	17	107.423	10.747	0.00119033	0.15181	1.37374	0.458114	1.37374	9.98988	7.272
4930431P19Rik	7	63.0069	6.2508	0.0178177	0.374172	1.37374	0.458112	1.37374	4.12786	3.00483
Hkdc1	10	132.278	19.1624	0.027326	0.424923	1.37331	0.457658	1.37331	15.0472	10.9569
Sstr3	15	499.484	39.9058	0.000186913	0.108857	1.373	0.457334	1.373	35.4034	25.7854
Gm13080	4	35.4207	3.4861	0.04261	0.491211	1.36698	0.450989	1.36698	2.40844	1.76187
Nfkbia	12	277.067	24.5058	0.0147524	0.353315	1.36276	0.44653	1.36276	22.1229	16.2339
Tspan6	X	143.506	11.92	0.0109204	0.324123	1.36068	0.444325	1.36068	10.0998	7.42262
Ppm1h	10	1383.81	118.861	6.60315e-08	0.00103584	1.35989	0.44349	1.35989	112.397	82.6512
Gm15706	6	57.5073	5.29129	0.00654713	0.280133	1.35962	0.443203	1.35962	4.63239	3.40713
Gm5242	19	20.6431	1.89661	0.0298852	0.441856	1.35779	0.441261	1.35779	1.77443	1.30685
Zfp469	8	94.9731	9.78954	0.0446586	0.49473	1.35769	0.441152	1.35769	8.39478	6.18314
Myo19	11	163.925	17.865	0.00186341	0.189761	1.35677	0.440175	1.35677	15.7629	11.618
Eya1	1	209.497	19.0657	0.0151756	0.356869	1.35274	0.435883	1.35274	13.764	10.1749
Rsph9	17	114.697	10.9025	0.00903069	0.30335	1.35017	0.433139	1.35017	7.4782	5.53872
Dnah5	15	127.233	11.394	0.045885	0.49783	1.35014	0.433113	1.35014	8.49634	6.29292
Vip	10	317.408	36.0337	0.00932728	0.309338	1.34998	0.432942	1.34998	33.8229	25.0543
Txnrd2	16	130.085	13.0527	0.00471861	0.259266	1.34887	0.431754	1.34887	10.1244	7.50585
C77080	4	315.052	35.2005	0.0343119	0.463211	1.34462	0.427197	1.34462	29.9843	22.2994
Gm49353	10	42.5415	4.5183	0.0377254	0.472863	1.34272	0.425162	1.34272	3.091	2.30204
Relb	7	68.9302	6.32179	0.0473903	0.502305	1.33966	0.421867	1.33966	4.72742	3.52882
Pbx4	8	55.7219	6.16375	0.0224564	0.403059	1.33733	0.419359	1.33733	4.88041	3.64936
R74862	7	73.769	6.79592	0.028305	0.430252	1.3363	0.418247	1.3363	6.27359	4.69474
Cntnap4	8	363.053	31.0733	0.0144498	0.351667	1.33592	0.417834	1.33592	29.3882	21.9985
Tmem108	9	341.38	35.1073	0.00210895	0.192344	1.33503	0.416868	1.33503	17.0958	12.8056
Chrd	16	745.654	81.6425	0.00803816	0.291886	1.33341	0.415126	1.33341	39.024	29.2662
Crhr1	11	195.507	21.889	0.0131892	0.341982	1.33146	0.413012	1.33146	19.2035	14.4229
Iqck	7	94.2842	7.69274	0.0112827	0.326068	1.33049	0.411955	1.33049	6.65894	5.00489
Etv6	6	292.963	29.1998	0.00236141	0.197931	1.32936	0.410737	1.32936	27.0376	20.3387
Zfp189	4	285.686	31.4177	0.0207638	0.390855	1.3291	0.410454	1.3291	13.0401	9.81117
Gm10093	17	194.368	17.1831	0.00127972	0.156835	1.32907	0.410421	1.32907	12.1522	9.14339
Evc2	5	362.627	33.5351	0.00148599	0.167951	1.32404	0.404945	1.32404	21.1892	16.0034
Zfp369	13	659.628	54.6345	0.000339315	0.111633	1.32387	0.404761	1.32387	47.6346	35.9814
Csk	9	298.705	28.4647	0.00681416	0.281299	1.32322	0.404057	1.32322	24.8348	18.7684
Dipk1c	18	87.9488	8.3415	0.00159508	0.173764	1.32077	0.401374	1.32077	7.49958	5.67821
Gm21981	17	79.2653	7.17343	0.0458492	0.49783	1.31493	0.394981	1.31493	6.04184	4.59482
Col6a2	10	289.812	38.0092	0.0494007	0.510103	1.31489	0.394943	1.31489	33.0825	25.1599
Ctbp2	7	302.104	27.4159	0.000707576	0.126944	1.31355	0.393471	1.31355	17.0077	12.9479
Hsf4	8	115.87	14.0659	0.0373465	0.472094	1.3135	0.393414	1.3135	11.0966	8.44815
Zfp747	7	77.3632	7.20349	0.00777434	0.290372	1.31093	0.390595	1.31093	5.81868	4.43858
Rnasel	1	201.044	21.8007	0.00233506	0.196936	1.31054	0.390159	1.31054	18.6969	14.2666
Kcnab3	11	389.319	43.5406	0.0225217	0.403768	1.30876	0.388202	1.30876	36.5786	27.949
Ipcef1	10	1342.1	160.5	0.00939244	0.310188	1.30488	0.38392	1.30488	149.101	114.264
BC022960	X	93.0279	7.42896	0.00995002	0.318055	1.30356	0.382455	1.30356	6.95434	5.33489
Unc119	11	241.536	20.9327	0.021717	0.396595	1.30264	0.381435	1.30264	17.6594	13.5566
Cpne8	15	322.456	29.717	0.0198374	0.3853	1.29665	0.374786	1.29665	20.3725	15.7116
Ppm1e	11	5711.72	538.244	0.00423872	0.250916	1.29653	0.37465	1.29653	319.265	246.247
Homer2	7	2061.97	167.366	0.00171504	0.178171	1.29613	0.374216	1.29613	146.397	112.949
Gpr68	12	246.203	25.9052	0.0213063	0.392409	1.29553	0.373548	1.29553	14.1863	10.9501
Fdx1	9	100.362	9.7197	0.0184635	0.379602	1.29523	0.373206	1.29523	7.91342	6.10968
Taf5	19	81.273	7.34898	0.0153421	0.359211	1.28786	0.364975	1.28786	6.00497	4.66275
Entpd4	14	711.504	56.2977	7.32103e-06	0.0127605	1.28449	0.361195	1.28449	54.0245	42.0591
Cacna1g	11	1339.62	150.377	0.00619471	0.277647	1.28362	0.360222	1.28362	128.65	100.224
Fkbp1b	12	230.539	19.4401	0.00208918	0.191655	1.28341	0.359983	1.28341	16.2114	12.6315
Reln	5	1180.56	102.933	0.00847496	0.294345	1.28075	0.356989	1.28075	89.7242	70.056
Mreg	1	62.9127	5.16796	0.0184288	0.379415	1.27779	0.353649	1.27779	4.72294	3.69619
Hgh1	15	78.1394	6.66309	0.0143395	0.350379	1.27776	0.353614	1.27776	5.36969	4.20243
Pitpnm3	11	1666.69	183.331	0.00381461	0.24032	1.27671	0.352428	1.27671	171.295	134.17
A830082K12Rik	13	211.415	19.9955	0.0182239	0.377148	1.27581	0.351414	1.27581	16.4992	12.9324
Pter	2	1694.67	145.661	0.00311089	0.218837	1.27569	0.351281	1.27569	127.849	100.219
Plat	8	510.858	39.8311	0.00174207	0.179788	1.27498	0.35048	1.27498	36.4036	28.5522
Lrp8	4	1646.86	145.952	0.000896802	0.137145	1.27056	0.345462	1.27056	130.477	102.693
Wnt4	4	224.138	23.4675	0.000680464	0.126944	1.26862	0.343264	1.26862	21.0725	16.6106
Cemip	7	454.789	45.5232	0.0229571	0.407274	1.26714	0.341574	1.26714	26.4007	20.8349
Psrc1	3	120.054	11.1646	0.0364473	0.469589	1.26693	0.341336	1.26693	7.51172	5.92908
Echdc2	4	156.861	14.6687	0.041747	0.488329	1.26407	0.338076	1.26407	9.94423	7.86683
Srrm4	5	982.199	91.9016	0.00894183	0.301965	1.26155	0.335192	1.26155	81.1381	64.3164
C2cd4c	10	289.599	29.1601	0.0469636	0.50151	1.25971	0.333096	1.25971	26.438	20.9873
Shroom1	11	143.114	13.6081	0.0142858	0.350159	1.25924	0.332552	1.25924	12.1387	9.63973
Tmppe	9	118.171	9.99782	0.0193163	0.385012	1.25661	0.329541	1.25661	8.66002	6.89156
Gprin1	13	2108.29	165.311	0.00527563	0.264394	1.25397	0.326502	1.25397	144.624	115.333
Entpd4b	14	662.092	55.596	0.000767625	0.129485	1.2524	0.324695	1.2524	50.8548	40.6059
Pvt1	15	126.285	12.4087	0.0295956	0.441078	1.25187	0.324087	1.25187	6.97686	5.57314
Aprt	8	173.657	14.043	0.00445238	0.256736	1.25153	0.323692	1.25153	12.2585	9.79482
Brinp2	1	1329.06	124.3	0.00660813	0.280133	1.24989	0.321802	1.24989	108.739	86.999
Nck2	1	459.73	40.9166	2.10282e-05	0.029609	1.24973	0.321612	1.24973	27.1859	21.7535
Nt5c	11	196.187	15.8833	0.00625334	0.27788	1.24885	0.320595	1.24885	14.3369	11.4801
Cbfb	8	417.422	35.4708	0.00291806	0.214909	1.24765	0.31921	1.24765	30.6818	24.5917
Synpo	18	3432.96	304.148	0.000299661	0.111633	1.24725	0.318747	1.24725	287.944	230.863
Rasa3	8	1105.06	91.91	0.00325005	0.223612	1.24613	0.317451	1.24613	81.1628	65.1321
Rpl7-ps7	5	204.676	16.2572	0.0311242	0.448323	1.24406	0.31506	1.24406	13.9521	11.215
Stxbp6	12	1560.92	143.416	0.0101942	0.318682	1.24285	0.313653	1.24285	97.9122	78.7803
Zfp182	X	199.516	15.2281	0.000482565	0.122129	1.24027	0.310658	1.24027	14.099	11.3677
C230057M02Rik	8	262.735	22.2841	0.00816874	0.292792	1.23876	0.308896	1.23876	21.1753	17.0939
Zfp52	17	83.5315	7.39246	0.0448338	0.49473	1.23776	0.307726	1.23776	5.4022	4.36451
Nrip1	16	889.418	70.732	0.00615934	0.276853	1.23739	0.307296	1.23739	61.0975	49.3763
Dync1i1	6	1436.2	112.046	0.0193661	0.385012	1.23632	0.30605	1.23632	95.7291	77.4308
Tmem39b	4	73.9135	6.06289	0.00453406	0.257917	1.2363	0.306029	1.2363	5.42375	4.38708
Grasp	15	533.064	54.9198	0.031309	0.448815	1.23472	0.304189	1.23472	43.9795	35.6188
Lhfpl2	13	498.469	49.1144	0.0431789	0.491211	1.23287	0.302016	1.23287	25.5775	20.7464
Dus1l	11	280.467	22.9162	0.00615457	0.276853	1.23242	0.301497	1.23242	21.1726	17.1797
Cmc2	8	93.1279	9.23411	0.016175	0.363352	1.23111	0.29996	1.23111	8.31694	6.75564
Taf1c	8	174.432	15.6524	0.0158528	0.362603	1.22883	0.297282	1.22883	14.055	11.4378
Mybl1	1	66.0836	6.38753	0.0392989	0.477893	1.22838	0.296762	1.22838	5.72154	4.65777
Hivep3	4	1549.1	137.497	0.00649092	0.279734	1.2281	0.296422	1.2281	129.63	105.554
Slc2a1	4	1513.88	139.811	0.0159537	0.362704	1.22666	0.294734	1.22666	126.71	103.297
Ampd2	3	971.139	79.3504	0.0173268	0.369302	1.22557	0.293455	1.22557	68.1128	55.5764
Sidt1	16	785.596	64.2481	0.019785	0.3853	1.22526	0.293091	1.22526	55.004	44.8916
6720427I07Rik	13	96.9496	9.02582	0.0397756	0.479753	1.2252	0.293012	1.2252	7.65063	6.24441
Ccnf	17	69.1333	6.17316	0.0368558	0.470049	1.22417	0.291806	1.22417	5.57662	4.55543
Ncor2	5	2584.89	209.563	0.0146045	0.35207	1.22326	0.290734	1.22326	180.991	147.957
Hdac4	1	973.856	76.2402	0.000712123	0.126944	1.22293	0.29034	1.22293	72.9932	59.6872
Ccdc74a	16	145.706	12.2087	0.0388899	0.476179	1.22191	0.289141	1.22191	9.69582	7.93496
Irs1	1	302.788	25.7584	0.0314121	0.4496	1.22182	0.289036	1.22182	19.1328	15.6592
Rasa2	9	726.836	70.6474	0.0103795	0.3205	1.22157	0.288735	1.22157	62.8607	51.459
Slc6a7	18	980.509	78.1849	0.00607728	0.276853	1.22101	0.288078	1.22101	75.1138	61.5177
Mtfp1	11	729.312	58.7637	0.00446796	0.256736	1.22064	0.287643	1.22064	47.1743	38.647
Agbl4	4	147.529	13.6699	0.0243362	0.414357	1.21956	0.286356	1.21956	13.0022	10.6614
Matn2	15	632.192	64.963	0.0273145	0.424923	1.21907	0.285777	1.21907	31.1878	25.5833
Sncb	13	2830.82	260.928	0.0124504	0.332518	1.21902	0.285718	1.21902	231.473	189.885
Csdc2	15	1556.68	157.464	0.0460795	0.49783	1.21897	0.28566	1.21897	131.451	107.838
Arhgdig	17	330.659	32.0067	0.00863075	0.296393	1.21884	0.285508	1.21884	27.5109	22.5714
4931428F04Rik	8	316.28	26.2133	0.00110227	0.147789	1.21872	0.285363	1.21872	24.9074	20.4374
Camk1	6	754.827	79.9695	0.0176597	0.37285	1.21732	0.283704	1.21732	74.9064	61.5341
Grhl1	12	278.742	27.0053	0.00823109	0.292792	1.21729	0.283672	1.21729	14.5296	11.936
Sgsm1	5	1441.75	140.477	0.0308522	0.447122	1.21664	0.282905	1.21664	126.658	104.105
Nptxr	15	14081.3	1124.14	0.00135058	0.160313	1.21657	0.282824	1.21657	1005.35	826.38
Mpp2	11	2367.51	195.87	0.000900485	0.137145	1.21492	0.280856	1.21492	178.272	146.736
Hacd2	16	467.383	39.0995	0.00118456	0.15181	1.21483	0.280758	1.21483	30.4998	25.1062
Sec24d	3	308.526	33.8818	0.0441714	0.493415	1.21371	0.279426	1.21371	15.376	12.6686
Zmat4	8	773.326	67.074	0.0116689	0.330415	1.21343	0.279089	1.21343	50.8967	41.9446
3300002P13Rik	7	388.62	47.9163	0.0250908	0.420429	1.21273	0.278256	1.21273	14.0644	11.5973
Poli	18	140.095	11.1421	1.06822e-05	0.0167572	1.21217	0.277587	1.21217	10.6167	8.75846
Gng3	19	1333.2	108.409	0.000575422	0.123329	1.20887	0.273665	1.20887	104.45	86.4026
Gfod1	13	2546.3	195.161	0.00321015	0.223362	1.20882	0.273597	1.20882	182.162	150.695
Arhgef28	13	703.109	66.5876	0.00706295	0.282886	1.20791	0.272508	1.20791	39.1994	32.4524
Ppp1r12b	1	2682.31	249.226	0.0104992	0.321461	1.20636	0.270666	1.20636	214.012	177.402
Sema3c	5	470.496	40.1206	0.00353881	0.234233	1.20628	0.27057	1.20628	38.3853	31.8211
Setbp1	18	717.581	63.5026	0.0155652	0.360744	1.20484	0.268838	1.20484	45.9932	38.1738
D630045J12Rik	6	1353.76	107.942	0.00518413	0.264394	1.20465	0.268613	1.20465	100.173	83.1554
Sh3bp4	1	425.984	35.5687	0.0360602	0.467888	1.20425	0.268134	1.20425	28.2939	23.495
Tmem200a	10	304.973	31.9326	0.0381299	0.472863	1.2039	0.26771	1.2039	15.4854	12.8628
Ttc26	6	207.331	16.4115	0.0106617	0.321849	1.20362	0.267376	1.20362	13.9885	11.622
Serpini1	3	3883.17	385.307	0.0456548	0.49783	1.20084	0.264041	1.20084	336.395	280.134
B930095G15Rik	14	1496.78	134.338	0.0295416	0.441078	1.20064	0.263806	1.20064	126.817	105.624
Tcp11l2	10	379.133	31.7252	0.00278415	0.212014	1.19997	0.263002	1.19997	24.1072	20.0898
Adra1a	14	208.659	22.1937	0.00669958	0.280133	1.1995	0.262428	1.1995	20.0598	16.7236
Tnks1bp1	2	1586.81	134.66	0.00163256	0.176621	1.19931	0.262205	1.19931	96.493	80.4571
Snx8	5	144.237	12.0112	0.0193108	0.385012	1.19906	0.261903	1.19906	11.2002	9.34086
Grk3	5	2616.15	224.604	0.00103965	0.143379	1.19828	0.260959	1.19828	206.565	172.386
Ak2	4	226.604	17.5597	0.000525834	0.122129	1.19702	0.259449	1.19702	16.666	13.9229
Adarb2	13	466.796	40.3221	0.0401566	0.481603	1.19701	0.259431	1.19701	28.4309	23.7517
Mcm6	1	135.118	15.5689	0.0459103	0.49783	1.19645	0.258755	1.19645	6.22995	5.20705
Egr3	14	2300.08	224.658	0.00393509	0.243443	1.19627	0.258537	1.19627	210.563	176.017
Inka2	3	1848.36	151.979	0.00365953	0.237219	1.19574	0.257909	1.19574	145.812	121.942
Pbx1	1	3242.83	312.278	0.00698188	0.282886	1.19551	0.257629	1.19551	265.568	222.137
Ak4	4	892.339	95.5749	0.0308886	0.447122	1.19446	0.256355	1.19446	50.3174	42.1257
Znrf2	6	445.787	40.4116	0.0170036	0.365951	1.19307	0.254682	1.19307	27.4825	23.0351
Gm8983	14	175.314	15.1549	0.0358849	0.467268	1.19255	0.254051	1.19255	13.6743	11.4664
Hrk	5	930.516	69.7852	0.00202021	0.190862	1.19213	0.25354	1.19213	64.2771	53.9179
Pepd	7	223.719	19.0656	0.0221658	0.399672	1.192	0.253384	1.192	14.6644	12.3024
Kcnj6	16	624.787	66.0077	0.013418	0.343763	1.19074	0.251854	1.19074	32.8937	27.6247
Ypel4	2	807.696	66.8519	0.0178878	0.37464	1.19048	0.251547	1.19048	62.3615	52.3834
6430548M08Rik	8	4383.74	438.829	0.0183029	0.377786	1.1899	0.250844	1.1899	385.23	323.749
Zfp831	2	686.128	57.1967	0.00432679	0.252786	1.1884	0.249024	1.1884	42.6537	35.8916
Hrh2	13	178.607	17.6709	0.0268067	0.423055	1.1881	0.248657	1.1881	15.9307	13.4085
Srrm3	5	689.477	68.1953	0.0480027	0.504919	1.18767	0.24814	1.18767	57.5053	48.4184
Map4k3	17	1132.88	96.4769	0.00217455	0.193128	1.18694	0.247242	1.18694	69.4701	58.5289
Pdf	8	135.206	11.7685	0.0223748	0.402054	1.18681	0.247086	1.18681	9.08978	7.65902
Mical2	7	4651.68	400.382	0.0118596	0.332518	1.1857	0.245741	1.1857	281.608	237.504
Fam118b	9	188.968	16.5062	0.0489078	0.508091	1.18428	0.244011	1.18428	12.6234	10.6592
Glns-ps1	11	334.675	29.1485	0.0477493	0.503952	1.18426	0.243985	1.18426	26.1198	22.0558
Pip4k2c	10	1996.66	151.721	0.00204404	0.190862	1.18395	0.24361	1.18395	141.315	119.359
Gm42547	6	212.768	16.8373	0.0262231	0.422546	1.18379	0.243415	1.18379	15.9733	13.4933
Shisa5	9	618.128	51.4468	0.00477261	0.259266	1.18248	0.241812	1.18248	48.7662	41.2407
Sez6l	5	4085.69	361.257	0.00432653	0.252786	1.18234	0.241643	1.18234	236.206	199.779
Trim9	12	4589.44	397.557	0.00218904	0.193128	1.18198	0.241202	1.18198	356.756	301.83
Slc6a11	6	2680.25	265.981	0.039545	0.479258	1.18188	0.241089	1.18188	220.036	186.174
Frmpd3	X	836.866	62.8219	0.0101839	0.318682	1.18083	0.239797	1.18083	61.9591	52.4709
Tle3	9	648.778	56.5375	0.0119751	0.332518	1.18074	0.23969	1.18074	51.5417	43.6521
Schip1	3	1905.4	140.785	0.000788525	0.13095	1.18014	0.238958	1.18014	130.451	110.538
Atn1	6	1914.46	166.768	0.0249932	0.420429	1.17986	0.238611	1.17986	147.015	124.605
Pdk2	11	1293.96	99.2451	0.000421574	0.118916	1.17947	0.23814	1.17947	88.6765	75.1833
Tsr2	X	1078.21	82.3284	7.83169e-07	0.00236516	1.17915	0.237751	1.17915	78.6241	66.6784
Gm49654	12	334.771	30.9653	0.0199788	0.386923	1.17913	0.237721	1.17913	29.0086	24.6017
St8sia5	18	790.642	63.6214	0.0273107	0.424923	1.17843	0.236871	1.17843	60.3481	51.2104
Tmem151b	17	2451.9	221.349	0.0337024	0.461331	1.17842	0.236855	1.17842	197.022	167.192
Agpat4	17	641.433	50.9675	0.0124509	0.332518	1.17775	0.236035	1.17775	42.5627	36.139
Elfn2	15	3581.99	283.313	0.0325478	0.453469	1.1774	0.235599	1.1774	243.621	206.915
Mea1	17	462.865	38.9005	0.0201034	0.388378	1.17705	0.235181	1.17705	36.0852	30.6572
Enc1	13	13273.7	1094.18	0.00307494	0.217282	1.17681	0.23488	1.17681	840.066	713.851
Rnaseh2a	8	176.137	15.0661	0.0160709	0.363352	1.17644	0.234431	1.17644	13.1597	11.186
Ubash3b	9	591.442	46.9895	0.0205181	0.390855	1.1764	0.23438	1.1764	38.653	32.857
Map3k9	12	587.66	56.8953	0.0491489	0.50891	1.17579	0.233636	1.17579	50.2983	42.7782
Pxdn	12	1716.44	135.496	0.00152519	0.169685	1.17553	0.233309	1.17553	117.204	99.7032
Gfra2	14	764.035	85.5355	0.0419067	0.488517	1.17548	0.233246	1.17548	74.6692	63.5225
Gabbr2	4	4457.19	368.528	0.00226175	0.194945	1.17547	0.233235	1.17547	334.716	284.751
Bnip3l-ps	12	402.107	30.5856	0.0296989	0.441331	1.17545	0.233215	1.17545	27.5004	23.3956
Ppp1r26	2	394.206	33.8118	0.0210319	0.390855	1.1754	0.233157	1.1754	33.3353	28.3607
Whamm	7	194.148	15.3525	0.0174348	0.371098	1.17532	0.233051	1.17532	13.4389	11.4343
Nrsn1	13	4956.88	453.627	0.00283935	0.213114	1.17511	0.232798	1.17511	417.316	355.129
Tmem150c	5	708.615	69.614	0.0299391	0.442005	1.17455	0.232102	1.17455	34.8008	29.6291
Slc35f6	5	446.367	36.745	0.0065611	0.280133	1.17359	0.230926	1.17359	33.9112	28.8954
Ptprk	10	905.911	74.5666	0.0112896	0.326068	1.17256	0.229656	1.17256	68.5518	58.4636
Pot1b	17	122.906	10.3088	0.04463	0.49473	1.17247	0.229551	1.17247	8.16491	6.96385
Gpr161	1	698.759	94.2831	0.0433641	0.491211	1.17222	0.229242	1.17222	13.7738	11.7502
Fam174b	7	448.591	35.4543	0.0121768	0.332518	1.17177	0.228687	1.17177	33.8058	28.8502
Ece1	4	742.362	72.5415	0.00718515	0.283488	1.17113	0.227898	1.17113	63.891	54.5551
Nuak1	10	1283.1	109.365	0.042474	0.491191	1.17096	0.227688	1.17096	98.6914	84.2826
Adcy6	15	870.119	65.1134	0.0161391	0.363352	1.17024	0.226805	1.17024	63.1475	53.9611
AI837181	19	570.139	44.9633	0.00555985	0.266321	1.17006	0.226588	1.17006	40.5356	34.6439
Hmgcll1	9	272.089	23.3113	0.0463664	0.499211	1.16995	0.226446	1.16995	20.9037	17.8672
Rcor1	12	509.782	39.9301	0.00924342	0.307207	1.1689	0.225151	1.1689	35.309	30.207
Podxl2	6	1355.58	118.996	0.0394951	0.479258	1.16868	0.224874	1.16868	109.976	94.1035
Ralgps2	1	886.959	77.0982	0.0180542	0.376618	1.16855	0.224718	1.16855	55.2861	47.3118
Iglon5	7	412.391	33.7424	0.0171471	0.366966	1.16849	0.224648	1.16849	31.8841	27.2865
Tbc1d7	13	125.189	10.3606	0.0367918	0.470049	1.16732	0.223194	1.16732	8.52445	7.30261
Snrk	9	1390.01	112.732	0.0206106	0.390855	1.16659	0.222292	1.16659	104.896	89.9167
Asphd1	7	253.564	22.009	0.0111272	0.324652	1.16619	0.221799	1.16619	20.3163	17.4211
Sertm1	3	663.338	79.0338	0.0416551	0.488271	1.16601	0.221582	1.16601	21.5812	18.5086
Kif2a	13	1381.62	107.353	0.0106192	0.321849	1.16406	0.219164	1.16406	96.9732	83.3062
Gm17018	19	325.779	27.3378	0.00293589	0.21513	1.16402	0.21912	1.16402	24.8992	21.3906
Plxna1	6	2495.96	228.893	0.00895096	0.301965	1.16398	0.219071	1.16398	138.355	118.864
Wdr61	9	302.473	27.4469	0.0309879	0.447613	1.16242	0.217127	1.16242	19.3144	16.6158
Faim2	15	6887.35	518.624	0.000642878	0.123329	1.16218	0.216839	1.16218	504.076	433.731
Sema4d	13	967.906	76.4411	0.00985982	0.318055	1.16214	0.216785	1.16214	68.1661	58.6556
Limd2	11	889.428	72.1581	0.0491099	0.50891	1.16208	0.21671	1.16208	55.6207	47.8631
Brpf1	6	552.001	43.3463	0.000915097	0.13803	1.16203	0.216641	1.16203	36.4005	31.3251
Rims4	2	1442.33	139.551	0.0406843	0.483514	1.16128	0.215716	1.16128	133.798	115.216
Zeb2	2	3908.18	418.862	0.0362035	0.468585	1.16128	0.215715	1.16128	192.196	165.504
Frmd6	12	581.907	63.7802	0.0474676	0.502785	1.16118	0.215589	1.16118	53.792	46.3254
Acvr1	2	437.892	37.5778	0.00460358	0.257917	1.15984	0.213931	1.15984	25.5402	22.0204
Trp53i11	2	1166.01	104.746	0.00870314	0.296796	1.1598	0.213877	1.1598	96.0718	82.8347
Ptpn3	4	1132.21	101.687	0.0357861	0.467268	1.15975	0.213818	1.15975	68.268	58.8642
Tcof1	18	308.417	27.5785	0.0482283	0.50613	1.15943	0.213413	1.15943	25.4964	21.9905
Fam131a	16	4338.19	394.523	0.0108598	0.324123	1.15871	0.212515	1.15871	233.809	201.784
Zfp704	3	1701.16	127.224	0.00187499	0.189761	1.15804	0.211682	1.15804	119.383	103.091
Cnr1	4	3384.04	268.95	0.0102185	0.318682	1.1578	0.211388	1.1578	220.32	190.292
Pde4a	9	1777.97	159.464	0.00811628	0.292792	1.15696	0.21034	1.15696	142.126	122.845
Asic2	11	715.045	57.2787	0.0218733	0.396897	1.15648	0.209742	1.15648	54.9129	47.4827
Hivep2	10	5479.84	403.962	0.00230668	0.196936	1.15585	0.208952	1.15585	390.489	337.838
Tbc1d9b	11	3251.82	259.038	0.0121204	0.332518	1.15521	0.208158	1.15521	244.327	211.5
Olfm1	2	10833.6	832.38	0.000807058	0.13095	1.1552	0.20814	1.1552	705.21	610.467
Ankrd29	18	384.4	31.8169	0.024433	0.414357	1.15344	0.205943	1.15344	24.3904	21.1458
Polr1b	2	259.786	20.8617	0.0297538	0.441331	1.15311	0.20553	1.15311	19.3876	16.8133
Slc17a7	7	16590.8	1198.15	0.00135919	0.160313	1.1531	0.205523	1.1531	1164.83	1010.17
Kcnh3	15	1709.16	174.715	0.0486139	0.507786	1.15294	0.205321	1.15294	159.205	138.086
Pfkp	13	4802.51	430.339	0.00139117	0.161654	1.1529	0.20527	1.1529	415.765	360.625
Gpr162	6	2562.53	210.474	0.0106391	0.321849	1.15273	0.205054	1.15273	198.322	172.045
Man1c1	4	550.433	55.2358	0.0333457	0.46022	1.15227	0.204478	1.15227	47.818	41.4989
Eefsec	6	187.858	14.3813	0.014162	0.350108	1.15137	0.20335	1.15137	12.8552	11.1652
Rasgrf2	13	2405.62	234.135	0.00705686	0.282886	1.1512	0.203142	1.1512	217.781	189.177
Stk35	2	617.066	50.2576	0.00819483	0.292792	1.15064	0.202438	1.15064	47.0034	40.8498
Ldlrad4	18	361.29	33.4948	0.0158568	0.362603	1.15038	0.202107	1.15038	30.2759	26.3182
Hpcal4	4	17753.5	1520.74	0.00849934	0.294345	1.15012	0.201781	1.15012	1426.59	1240.38
Lix1l	3	503.867	38.9095	0.0344234	0.463814	1.14994	0.201562	1.14994	32.7154	28.4496
B4galt5	2	726.616	56.7355	0.00476289	0.259266	1.14968	0.201234	1.14968	53.213	46.285
Zfp811	17	170.892	14.619	0.0255548	0.420429	1.14943	0.20092	1.14943	13.0284	11.3347
Entpd7	19	210.445	17.5776	0.0385028	0.473822	1.14906	0.200451	1.14906	13.9501	12.1405
Cdk14	5	3714.26	310.783	0.00320177	0.223362	1.14853	0.199783	1.14853	224.058	195.083
Efna3	3	652.788	55.573	0.0448809	0.49473	1.14851	0.19976	1.14851	41.7345	36.338
Jpt1	11	669.968	54.4798	0.00540678	0.264394	1.14833	0.199535	1.14833	51.2633	44.6417
Slc7a6	8	487.557	39.9909	0.0109628	0.324123	1.14726	0.198188	1.14726	36.2782	31.6217
Capn5	7	853.892	74.1513	0.015159	0.356869	1.14556	0.196047	1.14556	51.0082	44.527
Oip5os1	2	10074.7	818.104	0.0116388	0.33016	1.14531	0.195737	1.14531	750.253	655.066
Smad3	9	1209.62	92.144	0.0192836	0.385012	1.1453	0.195723	1.1453	82.7582	72.2591
Csnk1e	15	1399.57	115.924	0.00527887	0.264394	1.14492	0.195246	1.14492	112.193	97.9923
Pcdh1	18	5135.31	423.484	0.00782173	0.290605	1.14492	0.195245	1.14492	314.089	274.333
Casp9	4	468.12	35.8626	0.000334305	0.111633	1.14457	0.194811	1.14457	33.6186	29.3721
Sh3gl1	17	412.928	31.184	0.0140696	0.349224	1.14401	0.194102	1.14401	27.6861	24.2009
Apba1	19	3062.17	253.136	0.0133193	0.343763	1.14373	0.193751	1.14373	238.4	208.44
Zmiz1	14	2321.88	187.101	0.00245969	0.199923	1.14294	0.192749	1.14294	183.408	160.47
Xndc1	7	307.855	23.0869	0.00786952	0.290605	1.14289	0.192687	1.14289	21.9758	19.2283
Scyl1	19	675.323	52.6061	0.0157972	0.36241	1.1428	0.192578	1.1428	51.5947	45.1475
Arl8a	1	1983.82	148.989	0.000630838	0.123329	1.14279	0.192556	1.14279	143.942	125.957
Cacna1d	14	1224.34	100.645	0.0440263	0.492677	1.14221	0.191832	1.14221	91.0578	79.7205
Tmem251	12	114.31	9.37296	0.0359617	0.467268	1.14211	0.191698	1.14211	8.27646	7.24666
Anks3	16	465.735	34.8484	0.0237499	0.41127	1.14204	0.191618	1.14204	31.8866	27.9206
Dyrk2	10	1055.72	80.4483	0.0100845	0.318055	1.14179	0.191299	1.14179	70.3573	61.6201
Zmat2	18	1878.24	142.585	0.0401178	0.481603	1.14146	0.190879	1.14146	125.315	109.785
Crmp1	5	2538.84	204.393	0.0443226	0.494516	1.14141	0.190821	1.14141	158.474	138.84
Dr1	5	783.088	62.4586	0.0163865	0.364992	1.14075	0.189989	1.14075	48.5746	42.5811
Nmt1	11	2814.95	234.932	0.00100117	0.143228	1.14053	0.18971	1.14053	170.475	149.469
Selenom	11	547.357	41.5198	0.0352509	0.465122	1.14019	0.189272	1.14019	35.6029	31.2255
Tcf4	18	6448.26	577.033	0.00037398	0.117332	1.13979	0.188764	1.13979	345.449	303.082
Mir124a-1hg	14	3605.59	295.223	0.0155685	0.360744	1.13921	0.188029	1.13921	272.151	238.895
Cacna2d1	5	4007.38	308.265	0.00775664	0.290372	1.13897	0.187732	1.13897	291.793	256.19
Jak2	19	701.977	63.1814	0.0214405	0.393647	1.13855	0.187201	1.13855	56.9714	50.0384
Nckipsd	9	885.476	73.7027	0.0266645	0.422546	1.13848	0.18711	1.13848	57.3695	50.3913
Pygo1	9	1210.23	111.55	0.0170539	0.365951	1.13821	0.186763	1.13821	64.8792	57.0013
Dlgap1	17	9582.67	707.158	0.00879789	0.298728	1.13806	0.186575	1.13806	659.35	579.364
Ciao1	2	607.525	45.8662	0.00240978	0.198959	1.13787	0.186332	1.13787	40.8473	35.8981
Slc45a4	15	870.532	66.2862	0.00269977	0.209265	1.13733	0.185648	1.13733	61.0917	53.7151
Cacnb3	15	3060.61	278.806	0.0367167	0.470049	1.13714	0.185407	1.13714	252.526	222.071
Irak2	6	322.53	27.0754	0.00863465	0.296393	1.13664	0.184778	1.13664	26.1057	22.9674
Vbp1	X	726.849	59.1816	0.00712959	0.283144	1.13625	0.184278	1.13625	46.8124	41.1991
Castor2	5	2716.01	213.495	0.00757592	0.289517	1.13597	0.183925	1.13597	205.594	180.986
Pam	1	2590.62	207.903	0.00224856	0.194945	1.13586	0.18379	1.13586	196.293	172.814
Iqsec3	6	3959.41	296.974	0.00413322	0.248421	1.13564	0.183509	1.13564	270.703	238.37
Asxl3	18	266.913	20.6246	0.0297934	0.441331	1.13544	0.183254	1.13544	20.0219	17.6335
2022-09-09	11	1201.21	93.9167	0.0233123	0.408147	1.13466	0.182258	1.13466	75.7996	66.8039
Rap2a	14	1870.59	139.866	0.0124851	0.332518	1.13457	0.182144	1.13457	135.461	119.394
Atp11b	3	2077.86	185.512	0.0198391	0.3853	1.1344	0.181935	1.1344	168.188	148.261
Snx21	2	464.015	39.2485	0.0459092	0.49783	1.13403	0.181463	1.13403	36.2845	31.996
Cse1l	2	856.1	64.2784	0.0255193	0.420429	1.13388	0.181266	1.13388	58.4148	51.5177
Polr3gl	3	232.885	17.4036	0.026722	0.422546	1.13376	0.181115	1.13376	15.6638	13.8158
Mxd4	5	1695.17	130.271	0.0390541	0.476848	1.13359	0.180896	1.13359	124.008	109.394
Ulk1	5	1229.53	98.8665	0.00571701	0.270945	1.13344	0.180703	1.13344	92.4076	81.5287
Rtn4rl1	11	1053.68	91.4102	0.028794	0.433733	1.13337	0.180623	1.13337	64.1651	56.6143
Depdc5	5	769.24	56.4371	0.0190685	0.382516	1.13284	0.179943	1.13284	52.7277	46.5448
Gramd1b	9	3898.96	278.149	0.00991684	0.318055	1.13236	0.179331	1.13236	264.006	233.147
BC017158	7	317.451	23.8884	0.0218325	0.396897	1.13144	0.178155	1.13144	22.748	20.1054
Prkcg	7	5710.77	565.356	0.0076963	0.290221	1.1307	0.177211	1.1307	280.699	248.254
Shc2	10	724.806	58.598	0.0121124	0.332518	1.13069	0.177206	1.13069	53.2918	47.1321
Prxl2b	4	392.714	33.0481	0.0473688	0.502305	1.12997	0.176287	1.12997	29.7132	26.2956
Ehd3	17	1990.36	192.901	0.0417731	0.488329	1.12953	0.175717	1.12953	104.605	92.6099
Nhsl1	10	649.553	60.147	0.00401404	0.246935	1.12931	0.175437	1.12931	35.571	31.4981
Madd	2	3300.42	241.479	0.0111968	0.325266	1.12898	0.175015	1.12898	228.766	202.631
Czib	4	600.341	46.4886	0.0207533	0.390855	1.12857	0.174502	1.12857	40.2389	35.6546
Rab2b	14	514.916	37.8053	0.0123106	0.332518	1.12848	0.174377	1.12848	34.964	30.9834
Stk38l	6	459.803	36.134	0.0146303	0.35207	1.12834	0.174198	1.12834	34.5014	30.5772
Zfp607b	7	280.145	21.4535	0.0296588	0.441331	1.12813	0.17393	1.12813	20.6181	18.2764
Mturn	6	3387.61	275.661	0.00981404	0.318055	1.12741	0.173014	1.12741	206.839	183.464
9330121K16Rik	8	613.541	52.2331	0.0363625	0.469364	1.12727	0.172828	1.12727	48.0214	42.5999
Sdc3	4	3375.61	262.16	0.0105294	0.321461	1.12596	0.17115	1.12596	250.544	222.516
Cdc34	10	324.285	25.2721	0.0499754	0.510393	1.12585	0.171013	1.12585	24.1219	21.4255
Tbc1d24	17	2232.8	175.585	0.0233693	0.408689	1.12574	0.170878	1.12574	165.695	147.188
Rabgap1l	1	2954.74	246.916	0.00749344	0.28882	1.12529	0.1703	1.12529	182.007	161.742
Traf3	12	1305.21	112.41	0.0107889	0.322986	1.12497	0.169889	1.12497	76.6232	68.1112
Camk2g	14	2770.98	234.601	0.0277552	0.426993	1.1249	0.169798	1.1249	216.15	192.15
Spout1	2	359.864	27.7473	0.00158689	0.173764	1.12466	0.169485	1.12466	26.2017	23.2975
Nol4l	2	1185.35	91.0772	0.036534	0.469957	1.12435	0.169088	1.12435	87.9887	78.2575
Pck2	14	369.042	32.1242	0.0396076	0.479417	1.12403	0.168683	1.12403	22.4541	19.9764
Bet1l	7	335.131	25.7581	0.0259543	0.421912	1.12383	0.168425	1.12383	23.2071	20.65
Lancl2	6	827.688	64.904	0.0315047	0.449694	1.12294	0.167286	1.12294	61.9732	55.1881
Pten	19	3493.32	271.37	0.00335134	0.228576	1.12292	0.167251	1.12292	266.199	237.06
Snta1	2	369.746	29.2163	0.0352189	0.465122	1.1229	0.167224	1.1229	23.9047	21.2884
Tubb2a	13	6534.1	528.895	0.0281138	0.42875	1.12266	0.166922	1.12266	402.664	358.67
Pim2	X	502.144	37.4915	0.0162138	0.363352	1.12258	0.166814	1.12258	36.2216	32.2665
Gpatch2l	12	543.38	45.2826	0.0289323	0.43515	1.12139	0.165292	1.12139	39.8773	35.5605
Tacc1	8	3698.09	356.935	0.00635485	0.27788	1.12134	0.16522	1.12134	328.678	293.112
Cwf19l1	19	170.55	12.6038	0.0254653	0.420429	1.12046	0.164089	1.12046	11.4939	10.2582
Pdgfb	15	406.129	34.6114	0.0338696	0.461331	1.12033	0.16393	1.12033	31.0731	27.7355
Ick	9	470.564	34.1372	0.00411293	0.248341	1.12012	0.163652	1.12012	32.3746	28.9028
Gls	1	6540.31	473.252	0.000157366	0.108857	1.11978	0.16322	1.11978	443.765	396.295
Lpin2	17	1473.82	116.443	0.035376	0.465683	1.11968	0.163083	1.11968	96.9632	86.5993
Zfp131	13	624.304	47.4197	0.00533578	0.264394	1.1195	0.16285	1.1195	45.5669	40.703
Amph	13	2771.9	237.739	0.0120094	0.332518	1.11933	0.162637	1.11933	167.205	149.379
Memo1	17	358.985	27.3855	0.0376549	0.472796	1.11925	0.162536	1.11925	24.1389	21.567
Ak5	3	2713.18	263.469	0.00420768	0.250916	1.11925	0.162526	1.11925	139.096	124.276
Esco1	18	341.57	26.6231	0.0256875	0.420713	1.11911	0.162346	1.11911	24.8042	22.1643
Tbc1d22a	15	506.698	37.6142	0.00377401	0.24032	1.11907	0.162297	1.11907	36.7638	32.8522
Cnih3	1	863.104	75.3075	0.0447424	0.49473	1.11895	0.162141	1.11895	68.7374	61.4305
Pigs	11	637.224	49.1027	0.0496874	0.510103	1.11823	0.161214	1.11823	42.412	37.9279
Nav2	7	1471.19	119.796	0.0197234	0.3853	1.11817	0.16114	1.11817	111.399	99.6263
Emd	X	316.689	25.3724	0.0263485	0.422546	1.11788	0.160767	1.11788	23.1833	20.7386
Iffo2	4	477.906	37.4302	0.036856	0.470049	1.11785	0.160725	1.11785	34.8492	31.1752
Ikbkb	8	765.159	61.4786	0.0156269	0.361561	1.11737	0.160108	1.11737	55.1269	49.3362
Slc4a8	15	2446.93	185.542	0.0169624	0.365951	1.11715	0.159822	1.11715	175.823	157.385
Rogdi	16	1466.76	126.145	0.0117905	0.332518	1.11682	0.159399	1.11682	84.2593	75.4456
Mast2	4	1950.66	164.478	0.0427026	0.491211	1.11669	0.159229	1.11669	152.413	136.486
Nlk	11	1358.74	129.693	0.024243	0.414357	1.11643	0.158886	1.11643	124.41	111.436
Clip3	7	5282.37	394.079	0.00746844	0.288565	1.11633	0.158768	1.11633	378.241	338.825
Faah	4	1776.76	160.336	0.0488295	0.507897	1.11617	0.158553	1.11617	93.2811	83.5727
Casc3	11	1001.47	72.6077	0.0124419	0.332518	1.11576	0.15803	1.11576	68.8856	61.7386
Naa35	13	613.201	51.626	0.0276076	0.426539	1.11568	0.157918	1.11568	37.7318	33.8197
Srprb	9	476.017	38.0492	0.0408159	0.48396	1.11535	0.157498	1.11535	31.1758	27.9516
Nap1l4	7	1097.88	79.6616	0.000623285	0.123329	1.11413	0.155913	1.11413	77.2731	69.3575
Chrm1	19	3117.7	267.262	0.0299517	0.442005	1.11327	0.154801	1.11327	186.347	167.387
Cmtm4	8	2945.93	235.777	0.0142383	0.350108	1.1132	0.154706	1.1132	228.31	205.094
Snhg4	18	138.259	10.4163	0.0149353	0.355677	1.11318	0.154691	1.11318	9.92116	8.91242
Gtpbp2	17	880.481	64.8227	0.000516263	0.122129	1.11312	0.154611	1.11312	62.5031	56.1512
Dnm1	2	12292.5	910.79	0.0447257	0.49473	1.11227	0.153502	1.11227	817.97	735.409
Zfp281	1	942.335	71.1236	0.0126545	0.334195	1.11215	0.153351	1.11215	63.8436	57.4056
Gm14399	2	128.459	10.492	0.00460361	0.257917	1.11205	0.153222	1.11205	7.92524	7.12669
Kansl3	1	1302.25	93.8552	0.00707711	0.282886	1.11112	0.152019	1.11112	90.6527	81.5865
Psd3	8	12195.9	904.678	0.0146555	0.35207	1.11112	0.152016	1.11112	829.559	746.597
Evl	12	842.065	74.8409	0.0259477	0.421912	1.111	0.15186	1.111	68.6833	61.8211
Stum	1	7585.06	738.526	0.0370731	0.47112	1.11098	0.151829	1.11098	389.848	350.906
Dennd5b	6	1560.11	125.486	0.0339526	0.461441	1.11058	0.151309	1.11058	119.019	107.169
Nol4	18	1227.17	102.746	0.0300691	0.442702	1.11054	0.151266	1.11054	98.5321	88.7242
Vps8	16	709.896	50.8219	0.00304489	0.216132	1.11026	0.150899	1.11026	48.6221	43.7934
Slc36a1	11	1294.05	109.025	0.0495609	0.510103	1.1102	0.150816	1.1102	103.356	93.0967
Armc6	8	247.622	19.7892	0.0206725	0.390855	1.10944	0.149838	1.10944	16.2182	14.6183
Trim41	11	684.662	51.8633	0.00550005	0.266294	1.10924	0.149571	1.10924	48.7559	43.9544
Atp5j2	5	782.646	59.7711	0.0403675	0.482289	1.10892	0.149152	1.10892	56.0637	50.5571
Tubgcp6	15	786.202	61.7097	0.0297782	0.441331	1.10881	0.149017	1.10881	59.4758	53.6391
Zfp612	8	745.985	59.7914	0.0219613	0.396897	1.10834	0.148403	1.10834	54.8685	49.5051
Syngap1	17	4771.48	347.379	0.010377	0.3205	1.10824	0.148267	1.10824	329.664	297.467
Dusp7	9	1058.82	79.5745	0.0166432	0.364992	1.10818	0.148194	1.10818	77.9182	70.3118
Ctc1	11	505.127	39.4357	0.0486694	0.507786	1.108	0.147957	1.108	38.015	34.3096
Syngr1	15	7494.38	609.447	0.0348227	0.465122	1.10799	0.147939	1.10799	561.392	506.678
Pigm	1	309.977	23.6723	0.0347584	0.465122	1.10796	0.147904	1.10796	22.4792	20.2888
Tub	7	4383.09	361.567	0.0322536	0.453221	1.10767	0.147522	1.10767	261.498	236.08
Ap3s2	7	1313.34	96.7381	0.00530634	0.264394	1.10734	0.147101	1.10734	90.0876	81.3548
Cdk10	8	653.21	50.6141	0.0234506	0.409199	1.10731	0.147057	1.10731	48.2814	43.6025
Cdc16	8	488.408	36.1985	0.00869502	0.296796	1.10687	0.146481	1.10687	32.7171	29.5583
Spred1	2	3191.71	275.008	0.010097	0.318055	1.10649	0.145992	1.10649	261.521	236.352
Sptan1	2	13924.6	1027.33	0.0103994	0.3205	1.10636	0.145816	1.10636	925.255	836.309
Trp53rka	2	214.308	16.74	0.0354279	0.465849	1.10612	0.145513	1.10612	15.9162	14.3892
Slc38a2	15	2517.67	189.177	0.00502876	0.263749	1.1061	0.145483	1.1061	183.421	165.826
Naa60	16	1108.17	86.8417	0.0252704	0.420429	1.1059	0.14522	1.1059	84.5639	76.4662
Rapgefl1	11	3192.39	250.781	0.00877456	0.298583	1.10586	0.145167	1.10586	199.103	180.044
1600014C10Rik	7	450.147	34.2137	0.0469374	0.50151	1.10535	0.144499	1.10535	30.7674	27.8351
Arhgef7	8	1961.8	150.591	0.0475984	0.50349	1.10528	0.144406	1.10528	144.213	130.477
Dop1a	9	999.776	73.7681	0.0265063	0.422546	1.10448	0.14337	1.10448	68.1543	61.7071
Dlgap4	2	3699.38	316.006	0.0410114	0.485545	1.10432	0.143164	1.10432	285.172	258.232
Dnajc6	4	4964.04	362.885	0.0238516	0.41127	1.10426	0.143086	1.10426	335.568	303.884
Ctif	18	1413.56	106.956	0.00838258	0.294345	1.10426	0.143079	1.10426	91.4727	82.8363
Vamp2	11	14656.5	1100.03	0.00148269	0.167951	1.10404	0.142793	1.10404	1072.77	971.681
Rnf130	11	2934.09	234.22	0.0291934	0.437399	1.10373	0.142383	1.10373	226.602	205.307
Atg2a	19	751.488	57.5277	0.0314411	0.449605	1.10302	0.141455	1.10302	55.0561	49.9141
Shank2	7	3709.21	296.01	0.0117301	0.331549	1.10301	0.141446	1.10301	274.784	249.122
Prag1	8	486.181	39.0883	0.0340043	0.461441	1.10259	0.140891	1.10259	37.8735	34.3497
Prnp	2	11830	889.131	0.003432	0.231064	1.10137	0.139296	1.10137	758.626	688.804
Anapc7	5	429.312	31.9343	0.0306184	0.446385	1.10083	0.138588	1.10083	30.5743	27.7739
Opcml	9	3679.71	294.943	0.0341055	0.462015	1.10081	0.138561	1.10081	230.758	209.626
Polr3f	2	485.008	36.1779	0.0405348	0.482806	1.10048	0.13813	1.10048	32.2006	29.2605
Wdr26	1	2594.32	201.592	0.0122763	0.332518	1.10042	0.13806	1.10042	172.864	157.089
Sh3gl2	4	5036	395.99	0.0430505	0.491211	1.10027	0.137861	1.10027	324.839	295.235
Pdxp	15	1907.29	143.333	0.0137721	0.34678	1.09977	0.137205	1.09977	141.181	128.373
Cic	7	2793.04	225.708	0.0389641	0.476407	1.09967	0.137067	1.09967	213.252	193.924
Vps45	3	358.595	27.1781	0.0431123	0.491211	1.09967	0.137064	1.09967	24.1433	21.9551
Strn4	7	2925.17	206.087	0.00530369	0.264394	1.09943	0.136754	1.09943	199.508	181.465
Socs7	11	2441.43	176.352	0.00276878	0.211873	1.09898	0.136167	1.09898	171.997	156.506
Atxn7l3	11	3402.82	276.952	0.0121818	0.332518	1.09863	0.135702	1.09863	267.544	243.525
Capn7	14	686.976	55.2189	0.0157431	0.36241	1.09677	0.133256	1.09677	42.0447	38.3351
Fam234b	6	3699.53	281.215	0.0273083	0.424923	1.09644	0.132831	1.09644	265.428	242.081
Rusc1	3	1849.62	145.31	0.0433949	0.491211	1.09637	0.132732	1.09637	139.526	127.262
Gpkow	X	630.364	46.2027	0.0140266	0.349224	1.09624	0.132569	1.09624	41.7464	38.0813
Zfp651	9	1283.44	96.8014	0.019284	0.385012	1.096	0.132242	1.096	92.1407	84.0703
Slc35e2	4	936.671	72.745	0.014335	0.350379	1.0955	0.131587	1.0955	67.8314	61.9183
Scg5	2	1495.12	113.395	0.0250843	0.420429	1.09534	0.13138	1.09534	109.16	99.6587
Ak1	2	1056.48	82.0237	0.0043335	0.252786	1.09464	0.130458	1.09464	79.5052	72.6313
Fgf13	X	2338.22	216.479	0.0196457	0.3853	1.09312	0.12845	1.09312	124.305	113.716
Gnl1	17	1801.49	149.525	0.0456908	0.49783	1.09299	0.12828	1.09299	141.788	129.725
Ift20	11	436.127	33.2564	0.0495091	0.510103	1.09296	0.128244	1.09296	31.9805	29.2604
Pik3r1	13	2213.24	184.819	0.0260626	0.42222	1.09249	0.127625	1.09249	176.872	161.898
Hk1	10	5144.77	363.501	0.00259774	0.205024	1.09226	0.127315	1.09226	353.585	323.718
Lrrc4	6	1391.07	106.804	0.0379823	0.472863	1.0919	0.126841	1.0919	88.5012	81.0524
R3hdm4	10	3559.09	266.186	0.0109097	0.324123	1.09188	0.126812	1.09188	236.038	216.176
Stk25	1	2970.07	210.307	0.013904	0.347331	1.09161	0.126452	1.09161	202.722	185.71
Slc9a6	X	2132.27	162.225	0.0473713	0.502305	1.09129	0.12604	1.09129	140.669	128.901
Nmt2	2	1833.69	145.311	0.0142257	0.350108	1.09112	0.125816	1.09112	138.971	127.365
Ogfod1	8	2105.92	154.231	0.0476656	0.503861	1.09057	0.125079	1.09057	138.513	127.01
Atp8b2	3	1262.15	102.06	0.0490985	0.50891	1.09042	0.124879	1.09042	97.4782	89.3955
Mgat5	1	1764.01	141.311	0.0271196	0.424923	1.09002	0.12436	1.09002	133.334	122.322
Parp6	9	1433.28	107.245	0.0107691	0.322986	1.08984	0.124119	1.08984	103.384	94.8611
Kdm2a	19	1674.31	124.551	0.0486293	0.507786	1.08936	0.123475	1.08936	112.131	102.934
Cd2bp2	7	1122.07	81.92	0.0127737	0.335085	1.08907	0.123102	1.08907	74.2633	68.1894
Sae1	7	873.348	65.2582	0.0257423	0.420713	1.08863	0.122509	1.08863	63.5818	58.4055
Atcay	10	2780.51	220.773	0.0498379	0.510103	1.08844	0.122266	1.08844	206.762	189.961
Rimbp2	5	2919.83	222.382	0.0120453	0.332518	1.08807	0.121772	1.08807	215.002	197.599
Psma4	9	587.852	44.3131	0.007085	0.282886	1.08794	0.121594	1.08794	37.958	34.8899
Mllt1	17	1129.68	89.1361	0.040954	0.48523	1.08792	0.121568	1.08792	83.2788	76.5489
Rab2a	4	3329.43	259.226	0.00847737	0.294345	1.08791	0.121565	1.08791	219.655	201.905
Pfkl	10	2188.58	184.648	0.0387764	0.475223	1.08772	0.121304	1.08772	125.055	114.97
Fam169a	13	1122.15	86.0949	0.0238379	0.41127	1.08746	0.120964	1.08746	81.4307	74.8815
Ccny	18	2318.84	167.21	0.00628446	0.27788	1.08727	0.12071	1.08727	159.765	146.942
Ncoa6	2	1366.37	101.31	0.0081974	0.292792	1.087	0.120355	1.087	91.4345	84.1162
Retreg3	11	956.685	70.0495	0.0249385	0.420429	1.08676	0.120036	1.08676	62.9817	57.9535
Sympk	7	1822.92	136.982	0.0381618	0.472863	1.08605	0.119088	1.08605	130.53	120.188
Pacsin1	17	5921.79	459.409	0.0353856	0.465683	1.08572	0.118646	1.08572	440.61	405.825
Trak1	9	3129.38	248.363	0.0324979	0.453469	1.08561	0.118512	1.08561	230.7	212.506
Lrrc41	4	562.711	40.2159	0.00670221	0.280133	1.08534	0.118142	1.08534	38.6464	35.6077
Arid1a	4	2255.37	169.221	0.00910375	0.305151	1.08506	0.117771	1.08506	162.649	149.899
Stxbp5	10	2263.29	163.702	0.0441925	0.493415	1.08503	0.117732	1.08503	149.505	137.789
Cbx6	15	7804.74	593.493	0.015549	0.360744	1.08498	0.117666	1.08498	568.512	523.985
Usf3	16	1685.95	125.336	0.013376	0.343763	1.08497	0.117651	1.08497	113.171	104.308
Msrb2	2	251.024	20.8464	0.0229333	0.407274	1.08474	0.117355	1.08474	15.1407	13.9578
Wipf2	11	1626.41	123.375	0.00858901	0.296123	1.08407	0.116462	1.08407	116.476	107.443
Srgap3	6	7604.93	590.971	0.0055871	0.266398	1.08373	0.11601	1.08373	476.781	439.943
Ctdnep1	11	575.717	43.2247	0.0435208	0.491211	1.08373	0.116	1.08373	39.3592	36.3185
Gng2	14	3613.06	327.099	0.0491953	0.509055	1.08344	0.115615	1.08344	186.214	171.873
Chfr	5	540.233	40.0246	0.0490844	0.50891	1.08334	0.115489	1.08334	38.7598	35.778
Dcaf6	1	1174.06	86.5684	0.00148818	0.167951	1.08328	0.115403	1.08328	76.0066	70.1635
Klf13	7	3514.37	279.566	0.0136795	0.346114	1.08314	0.115219	1.08314	220.022	203.133
Uggt1	1	946.586	69.5719	0.0104731	0.321461	1.0819	0.113568	1.0819	67.8067	62.6737
Ensa	3	3924.74	279.207	0.00670912	0.280133	1.08124	0.112691	1.08124	272.665	252.177
Ptk2	15	1534.67	117.337	0.0114347	0.327199	1.08107	0.112458	1.08107	112.556	104.115
Puf60	15	1247.52	87.7509	0.00760103	0.289517	1.08006	0.111115	1.08006	84.6742	78.3974
Gle1	2	651.64	48.253	0.0309254	0.447122	1.07987	0.110859	1.07987	46.0657	42.6585
Dynll1	5	2879.62	213.221	0.0460174	0.49783	1.07966	0.110572	1.07966	187.719	173.869
Tasor2	13	659.709	49.8029	0.0416775	0.488271	1.07964	0.110546	1.07964	47.5881	44.0779
Wwc2	8	724.235	58.1774	0.0146422	0.35207	1.07943	0.110272	1.07943	45.3798	42.0405
Src	2	1631.15	125.906	0.0450251	0.495277	1.0794	0.110224	1.0794	103.529	95.9135
1700025G04Rik	1	1892.87	140.777	0.0208322	0.390855	1.07879	0.109413	1.07879	127.902	118.561
Irgq	7	1912	146.831	0.0316635	0.45114	1.0783	0.108759	1.0783	141.269	131.011
Akirin2	4	574.403	41.7233	0.0397039	0.479753	1.07812	0.108512	1.07812	41.0456	38.0716
Ccdc127	13	1322.53	95.7689	0.0176974	0.373144	1.07807	0.108449	1.07807	88.7472	82.3206
Rictor	15	1296.96	94.0221	0.0383691	0.473189	1.07796	0.108309	1.07796	86.2434	80.0059
Aamp	1	1432.68	102.074	0.0122622	0.332518	1.07577	0.105369	1.07577	96.546	89.746
Kctd3	1	1076.33	77.3781	0.0381245	0.472863	1.07446	0.103613	1.07446	71.4866	66.5325
Kansl1	11	1495.74	108.449	0.00629796	0.27788	1.07417	0.103224	1.07417	106.137	98.8078
Atp9a	2	3949.54	294.655	0.0475272	0.503076	1.07403	0.10303	1.07403	283.83	264.267
Cops8	1	918.306	66.2858	0.00477642	0.259266	1.07388	0.102828	1.07388	62.1443	57.8691
Man1a2	3	2121.38	168.989	0.0303572	0.443815	1.0723	0.100706	1.0723	156.299	145.761
Ppp6r3	19	1466.64	112.958	0.0331944	0.459189	1.07223	0.10061	1.07223	95.4893	89.057
Megf9	4	3033.5	242.191	0.0413617	0.486388	1.07016	0.0978246	1.07016	186.512	174.285
Vcpip1	1	1535.41	113.292	0.0193557	0.385012	1.06947	0.0968981	1.06947	99.5015	93.038
Wdr1	5	2180.53	171.034	0.0347399	0.465122	1.06869	0.0958414	1.06869	131.965	123.483
Fbxo11	17	1877.68	132.716	0.0254549	0.420429	1.06839	0.0954395	1.06839	125.586	117.547
Hdgf	3	1755.61	124.245	0.00675018	0.280133	1.06786	0.0947218	1.06786	121.423	113.707
Pbdc1	X	176.731	13.3806	0.0483822	0.506995	1.06771	0.0945231	1.06771	11.4334	10.7083
Tox4	14	1195.01	87.5303	0.03118	0.448323	1.06766	0.0944576	1.06766	79.8136	74.7554
Afdn	17	1702.23	125.406	0.00635319	0.27788	1.06607	0.0923026	1.06607	119.605	112.192
Etv3	3	632.957	46.2272	0.00433476	0.252786	1.06579	0.091925	1.06579	44.811	42.0448
Ccpg1	9	1569.42	122.572	0.0165345	0.364992	1.06465	0.0903818	1.06465	97.1071	91.2102
Limk2	11	1473.09	108.911	0.0434792	0.491211	1.06249	0.0874446	1.06249	104.058	97.9379
Tmem38a	8	1205.84	87.4401	0.0256219	0.420429	1.06239	0.0873187	1.06239	79.3631	74.7021
Phyhip	14	6399.63	477.501	0.0324451	0.453221	1.06236	0.0872703	1.06236	405.185	381.402
Zfp398	6	676.774	48.8393	0.0254677	0.420429	1.06144	0.0860174	1.06144	45.3325	42.7087
Mlec	5	2256.38	168.769	0.0254737	0.420429	1.06082	0.0851797	1.06082	146.728	138.315
Tex2	11	1737.32	136.255	0.0482351	0.50613	1.06081	0.0851631	1.06081	105.754	99.6924
Atp6v0b	4	1828.05	137.734	0.0034975	0.233469	1.06045	0.0846808	1.06045	133.435	125.828
Rc3h1	1	981.263	75.6877	0.0497124	0.510103	1.05886	0.0825084	1.05886	64.1631	60.5966
Rbfox2	15	5019.38	368.859	0.0481785	0.50613	1.05568	0.0781748	1.05568	360.697	341.673
Setd7	3	3595.36	268.025	0.0395639	0.479258	1.05087	0.0715896	1.05087	226.902	215.917
Ulk2	11	1828.7	130.663	0.0383501	0.473189	1.04301	0.0607589	1.04301	128.144	122.859
Ambra1	2	1096.47	78.0732	0.0482972	0.506442	1.03926	0.0555607	1.03926	76.0717	73.1977
Gnb1	4	7935.67	585.174	0.0331197	0.459072	1.02905	0.0413128	1.02905	568.881	552.821
Icmt	4	1165.5	80.8571	0.0167667	0.364992	0.964314	-0.0524254	-1.03701	77.1125	79.9662
Clock	5	1825.92	134.015	0.0329398	0.458091	0.957107	-0.0632484	-1.04482	113.639	118.732
Ptpn11	5	3249.82	237.905	0.0492833	0.509294	0.956871	-0.0636034	-1.04507	206.482	215.789
Ube2l3	16	1779.74	124.511	0.00509463	0.264384	0.954017	-0.0679125	-1.0482	114.673	120.2
Phlpp1	1	1744.14	128.668	0.0469196	0.50151	0.953965	-0.0679913	-1.04826	105.802	110.908
Hnrnpr	4	1751.86	125.425	0.0210481	0.390855	0.953552	-0.068616	-1.04871	109.62	114.96
Tent2	13	329.171	24.5312	0.0111342	0.324652	0.947551	-0.0777245	-1.05535	22.9326	24.202
Psip1	4	2557.53	179.283	0.0142667	0.350159	0.9449	-0.0817663	-1.05831	165.15	174.78
Ddhd2	8	1052.98	77.8232	0.0275974	0.426539	0.941359	-0.0871838	-1.06229	64.9602	69.0069
Phf10	17	901.356	66.2406	0.0412531	0.486388	0.941279	-0.0873063	-1.06238	60.1158	63.8661
Prkcz	4	2637.86	212.475	0.012545	0.332983	0.941022	-0.0877001	-1.06267	192.713	204.791
Gtf2a1	12	841.095	60.9743	0.0497955	0.510103	0.939208	-0.0904837	-1.06473	51.7739	55.125
Ppp1ca	19	1942	146.637	0.037784	0.472863	0.936466	-0.0947022	-1.06784	135.581	144.779
Hnrnpk	13	3276.94	243.546	0.037954	0.472863	0.935863	-0.095631	-1.06853	201.537	215.349
Oga	19	3773.51	268.125	0.00202387	0.190862	0.935509	-0.0961765	-1.06894	244.387	261.234
Ssr3	3	2247.81	169.297	0.00604231	0.276853	0.93454	-0.0976713	-1.07004	136.98	146.575
Slc22a23	13	1142.97	93.0145	0.0137571	0.34678	0.933753	-0.0988875	-1.07095	85.031	91.0637
Drosha	15	1411.95	103.225	0.0132656	0.343396	0.932998	-0.100054	-1.07181	95.1561	101.99
Bbip1	19	524.637	38.3775	0.0340439	0.461579	0.932166	-0.101341	-1.07277	34.6895	37.2138
Anxa6	11	1004.87	82.8926	0.0188927	0.380031	0.931626	-0.102176	-1.07339	58.7255	63.0354
Dnajb14	3	2464.5	189.121	0.0478669	0.503952	0.931619	-0.102188	-1.0734	144.307	154.899
Ndufs1	1	1637.73	117.948	0.0307581	0.447122	0.931259	-0.102746	-1.07382	100.474	107.891
Stx6	1	1109.98	83.5595	0.0215143	0.39427	0.931098	-0.102995	-1.074	67.5059	72.5013
Fbxl3	14	1557.09	112.69	0.0067329	0.280133	0.930448	-0.104002	-1.07475	99.133	106.543
Rab10	12	2486.06	187.02	0.0472201	0.502305	0.929613	-0.105298	-1.07572	146.158	157.225
Dlst	12	1607.86	118.447	0.0139047	0.347331	0.929086	-0.106116	-1.07633	99.3818	106.967
Ergic2	6	657.832	47.5152	0.00677718	0.280511	0.928595	-0.106879	-1.0769	42.6647	45.9455
Morf4l1-ps1	16	2642.82	192.527	0.0102126	0.318682	0.92736	-0.108799	-1.07833	161.714	174.382
Selenot	3	3298.05	244.648	0.0450855	0.495277	0.927285	-0.108916	-1.07842	201.251	217.033
Ap1s1	5	2123.45	160.887	0.0434499	0.491211	0.92668	-0.109857	-1.07912	146.869	158.489
Snx6	12	421.665	30.5216	0.000930033	0.138947	0.926492	-0.11015	-1.07934	26.2412	28.3232
Bub3	7	710.339	51.0436	0.00756042	0.289517	0.926174	-0.110645	-1.07971	44.4063	47.9459
Vapb	2	2161.34	160.008	0.0126908	0.334589	0.926147	-0.110687	-1.07974	142.626	153.999
Gpr155	2	1133.86	92.234	0.035254	0.465122	0.925427	-0.111809	-1.08058	62.6523	67.701
Myh10	11	4007.88	354.872	0.0422434	0.490142	0.924074	-0.11392	-1.08216	300.294	324.968
Nebl	2	1675.39	154.289	0.0375918	0.472765	0.924066	-0.113932	-1.08217	82.1494	88.8999
Nlgn1	3	1242.89	104.741	0.0399899	0.480707	0.923707	-0.114493	-1.08259	68.7963	74.4785
Rac1	5	4079.56	312.965	0.016663	0.364992	0.92345	-0.114895	-1.0829	246.8	267.259
Vps29	5	1450.26	108.013	0.0214552	0.393647	0.922841	-0.115846	-1.08361	91.2787	98.9106
Rpa1	11	659.807	54.9479	0.0366941	0.470049	0.922344	-0.116623	-1.08419	35.3264	38.3006
Spns1	7	692.098	53.0622	0.0431423	0.491211	0.922046	-0.117089	-1.08454	45.8443	49.7201
Coa3	11	544.776	39.8609	0.00840668	0.294345	0.921809	-0.117461	-1.08482	34.6814	37.6232
Ap1ar	3	1154.73	83.1436	0.00534967	0.264394	0.921749	-0.117554	-1.08489	73.4251	79.6585
Arglu1	8	3236.68	255.148	0.0136306	0.345642	0.92108	-0.118602	-1.08568	218.694	237.432
Zrsr2	X	564.287	41.5421	0.024126	0.413623	0.920701	-0.119195	-1.08613	36.0058	39.107
Derl1	15	874.695	65.6783	0.00231516	0.196936	0.919693	-0.120775	-1.08732	51.553	56.0546
Adnp2	18	520.875	37.8417	0.0170009	0.365951	0.91892	-0.121989	-1.08823	33.0531	35.9695
Suclg1	6	796.227	61.0885	0.0380767	0.472863	0.918746	-0.122261	-1.08844	48.2723	52.5415
Yars	4	1050.3	76.8004	0.0197673	0.3853	0.918153	-0.123193	-1.08914	66.7976	72.7521
Usp1	4	412.365	31.5046	0.0338134	0.461331	0.917929	-0.123545	-1.08941	24.9001	27.1263
Eif2s1	12	432.629	32.2472	0.0255054	0.420429	0.917756	-0.123818	-1.08961	26.2279	28.5783
Tsc1	2	1530.64	119.683	0.0257955	0.420713	0.917275	-0.124574	-1.09019	104.786	114.237
Rbm4b	19	819.139	64.3719	0.0219411	0.396897	0.916907	-0.125153	-1.09062	54.3391	59.2635
Fbxw11	11	2142.97	172.374	0.0150831	0.356758	0.915537	-0.12731	-1.09225	123.292	134.666
Cops3	11	586.909	44.3324	0.0403615	0.482289	0.915387	-0.127546	-1.09243	35.0188	38.2558
Bcap29	12	625.681	46.6138	0.0254411	0.420429	0.91516	-0.127904	-1.0927	38.5577	42.1322
Elovl5	9	1184.24	94.5844	0.0212067	0.391584	0.914954	-0.128229	-1.09295	81.0718	88.6075
Ghitm	14	5161.15	390.444	0.0167756	0.364992	0.914778	-0.128506	-1.09316	323.87	354.042
Chtop	3	1991.31	142.588	0.00155994	0.17233	0.914225	-0.129378	-1.09382	127.531	139.497
Rmi1	13	312.306	23.5243	0.0278792	0.427927	0.913509	-0.130509	-1.09468	18.6536	20.4197
Tmem106b	6	3440.6	279.118	0.0433796	0.491211	0.913365	-0.130737	-1.09485	193.912	212.305
Zcchc24	14	1534.97	119.869	0.0123626	0.332518	0.912841	-0.131564	-1.09548	99.334	108.818
Copb2	9	1039.47	81.0921	0.0477526	0.503952	0.912647	-0.131871	-1.09571	61.3613	67.2344
Sppl2a	2	991.917	74.7728	0.0272444	0.424923	0.911609	-0.133514	-1.09696	61.1753	67.107
Dnajc10	2	1083.56	82.7466	0.0286033	0.432715	0.910675	-0.134992	-1.09809	71.1693	78.1501
Fam49b	15	1870.77	156.923	0.0257928	0.420713	0.90982	-0.136347	-1.09912	128.868	141.641
Tbck	3	553.341	40.864	0.0187946	0.380031	0.909357	-0.137081	-1.09968	34.3478	37.7715
Copg2	6	1106.82	86.4148	0.0210198	0.390855	0.908976	-0.137686	-1.10014	63.5913	69.9593
Zfp24	18	741.156	55.2187	0.024006	0.413075	0.908599	-0.138285	-1.1006	45.4628	50.0361
Cog5	12	878.729	82.3158	0.0114416	0.327199	0.908465	-0.138498	-1.10076	43.1852	47.5364
Ube2f	1	537.208	41.2607	0.0205079	0.390855	0.908164	-0.138975	-1.10112	33.7148	37.1241
Acot13	13	393.336	35.0702	0.00489398	0.260848	0.907631	-0.139823	-1.10177	21.8804	24.1071
Lgals8	13	368.129	26.4699	0.00743822	0.288107	0.907525	-0.139991	-1.1019	23.338	25.7161
Pds5b	5	2119.54	172.545	0.0366109	0.469957	0.906804	-0.141137	-1.10277	118.058	130.191
Gaa	11	3944.31	293.686	0.0379284	0.472863	0.906792	-0.141156	-1.10279	234.134	258.2
Gpcpd1	2	1643.32	120.703	0.0270179	0.424679	0.906777	-0.14118	-1.10281	103.039	113.632
Slc25a5	X	2208.62	165.822	0.0320748	0.453221	0.906225	-0.142058	-1.10348	133.405	147.209
Mpv17l	16	1101.73	83.6822	0.0222536	0.400617	0.905864	-0.142633	-1.10392	64.3404	71.0266
Prpf18	2	751.572	57.5662	0.0111831	0.325266	0.905802	-0.142732	-1.10399	48.7416	53.8104
Mfn2	4	2996.36	228.709	0.00371798	0.239032	0.905305	-0.143524	-1.1046	180.325	199.187
Kcnq3	15	3911.17	333.186	0.043514	0.491211	0.905265	-0.143589	-1.10465	215.565	238.123
Rpl6	5	847.914	61.6898	0.00245504	0.199923	0.905215	-0.143667	-1.10471	53.1049	58.6655
Tomm34	2	1039.49	96.9142	0.0376742	0.472796	0.90437	-0.145016	-1.10574	55.3438	61.196
Ube2d3	3	3565.72	256.996	0.0123728	0.332518	0.904036	-0.145547	-1.10615	216.872	239.893
Cpsf2	12	722.588	57.4589	0.0194817	0.385012	0.903281	-0.146753	-1.10708	42.8532	47.4417
Cacnb4	2	3717.13	320.383	0.0453857	0.497229	0.902475	-0.148041	-1.10806	282.31	312.817
Khdrbs1	4	1583.06	121.352	0.038694	0.474584	0.901723	-0.149243	-1.10899	102.648	113.835
Arpp19	9	2952.1	331.595	0.0441545	0.493415	0.900927	-0.150518	-1.10997	274.477	304.661
Tbrg1	9	394.033	30.2861	0.0197738	0.3853	0.900918	-0.150532	-1.10998	25.4939	28.2977
Zfp507	7	474.037	36.7949	0.0256041	0.420429	0.900373	-0.151405	-1.11065	28.6788	31.8522
Hspd1	1	1391.99	102.391	0.0228028	0.406487	0.899857	-0.152233	-1.11129	82.4626	91.6397
Caprin1	2	3455.53	254.845	0.0312135	0.448393	0.899807	-0.152313	-1.11135	204.966	227.788
Fbxo9	9	884.175	71.0059	0.023427	0.409199	0.899004	-0.1536	-1.11234	57.9618	64.4734
Camk4	18	527.256	43.9928	0.0171972	0.367536	0.898966	-0.153662	-1.11239	37.003	41.1618
Dnajc8	4	766.864	57.9319	0.0158953	0.362704	0.898933	-0.153714	-1.11243	50.0538	55.6813
Zfp277	12	259.033	22.0675	0.0336988	0.461331	0.898686	-0.154111	-1.11274	13.9999	15.5781
Kcnip2	19	2021.32	179.766	0.0462023	0.49847	0.898361	-0.154632	-1.11314	102.63	114.242
Mtus1	8	642.163	50.8202	0.0383114	0.473189	0.898031	-0.155162	-1.11355	42.8408	47.7053
Nsrp1	11	218.209	16.6859	0.0342862	0.463211	0.897301	-0.156336	-1.11445	14.1846	15.8081
Nip7	8	339.58	24.9865	0.0118377	0.332518	0.896856	-0.157051	-1.11501	21.111	23.5389
mt-Nd4	M	111802	9278.71	0.0129229	0.338432	0.896808	-0.157129	-1.11507	7441.82	8298.13
Sema6d	2	1492.92	118.949	0.00302498	0.216132	0.89662	-0.157431	-1.1153	83.0894	92.6696
Clpx	9	334.076	25.5128	0.0445343	0.494609	0.896607	-0.157453	-1.11532	20.1881	22.5161
Adam23	1	2284.28	177.855	0.0103926	0.3205	0.895784	-0.158777	-1.11634	155.696	173.81
Ank3	10	7507.89	568.63	0.0176597	0.37285	0.895759	-0.158818	-1.11637	451.775	504.349
Zeb1	18	1335.69	100.798	0.000447315	0.120983	0.895452	-0.159312	-1.11675	86.7735	96.9048
Tm7sf3	6	697.957	60.9871	0.0378304	0.472863	0.895431	-0.159345	-1.11678	37.6678	42.0666
Sorbs1	19	1185.45	98.4541	0.00405545	0.247949	0.895181	-0.159748	-1.11709	61.3546	68.5388
Carf	1	382.549	28.1731	0.0226049	0.404336	0.895054	-0.159954	-1.11725	23.3755	26.1163
Zkscan8	13	582.317	47.5465	0.0392586	0.477774	0.894765	-0.160419	-1.11761	33.3487	37.2709
Rasgrp1	2	8805.95	804.898	0.0437446	0.491211	0.894313	-0.161148	-1.11818	472.907	528.794
Naa30	14	832.902	61.9043	0.0197394	0.3853	0.893834	-0.161922	-1.11878	51.0128	57.072
Ubald1	16	1193.91	92.6988	0.045556	0.49783	0.893812	-0.161956	-1.1188	75.8148	84.8218
Rab14	2	3640.58	261.594	0.00476935	0.259266	0.893628	-0.162253	-1.11903	225.757	252.63
Cplx2	13	23108.1	1772.73	0.00169318	0.178171	0.893281	-0.162814	-1.11947	1364.34	1527.33
Lats2	14	791.123	84.7879	0.0405248	0.482806	0.892693	-0.163765	-1.12021	31.7936	35.6153
Acvr1c	2	505.361	43.1479	0.0244039	0.414357	0.892446	-0.164163	-1.12052	36.1523	40.5092
Rbfox1	16	2996.91	259.575	0.0120217	0.332518	0.891615	-0.165507	-1.12156	159.104	178.444
Ndufv2	17	885.171	65.6064	0.0124738	0.332518	0.891588	-0.16555	-1.12159	53.4871	59.9908
2610301B20Rik	4	548.28	42.0213	0.0264218	0.422546	0.891411	-0.165837	-1.12182	32.698	36.6811
Grm5	7	4238.2	354.184	0.0456627	0.49783	0.891282	-0.166045	-1.12198	225.38	252.872
Taf15	11	648.156	49.3796	0.0151243	0.356774	0.891225	-0.166138	-1.12205	39.3551	44.1584
Hnrnpd	5	2231.79	164.348	0.000262855	0.110862	0.891151	-0.166258	-1.12214	140.61	157.785
Dynlt3	X	1856.63	140.071	0.00378994	0.24032	0.890632	-0.167099	-1.1228	111.332	125.004
Tmem126b	7	465.576	34.8877	0.0148896	0.355514	0.890549	-0.167233	-1.1229	27.4105	30.7793
D430019H16Rik	12	3145.8	237.99	0.0436939	0.491211	0.890256	-0.167708	-1.12327	183.916	206.588
Nsg2	11	8126.94	605.753	0.021218	0.391584	0.89011	-0.167945	-1.12346	478.199	537.236
Otud6b	4	911.337	67.6186	0.00705284	0.282886	0.8856	-0.175273	-1.12918	53.9554	60.9253
Pcmtd1	1	2498.74	184.454	0.00364328	0.237219	0.885399	-0.175601	-1.12943	157.814	178.24
Gm28438	1	7162.42	619.58	0.0221527	0.399672	0.885189	-0.175942	-1.1297	489.659	553.169
Ube2d1	10	600.74	42.9873	0.000542009	0.122129	0.884649	-0.176823	-1.13039	36.6627	41.4433
Rnf6	5	975.737	72.085	0.0107098	0.321849	0.884634	-0.176847	-1.13041	60.2006	68.0514
Rnf103	6	714.71	59.265	0.049753	0.510103	0.883875	-0.178085	-1.13138	47.4391	53.6717
Selenoi	5	1124.67	93.7044	0.0321953	0.453221	0.883027	-0.17947	-1.13247	76.319	86.4289
mt-Nd2	M	65426.1	5596.17	0.0170344	0.365951	0.88283	-0.179792	-1.13272	4299.73	4870.4
Ncl	1	3530.6	259.768	0.00420103	0.250916	0.882441	-0.180429	-1.13322	214.329	242.882
Agk	6	285.527	21.1195	0.0265725	0.422546	0.882385	-0.18052	-1.13329	16.6775	18.9005
Elmod1	9	2667.16	204.644	0.0333863	0.46022	0.882058	-0.181055	-1.13371	154.968	175.69
Eapp	12	546.627	41.0321	0.00512479	0.264394	0.881586	-0.181827	-1.13432	33.1774	37.6338
Ciao3	17	318.212	23.1599	0.00708703	0.282886	0.881451	-0.182047	-1.13449	19.8249	22.4912
Fkbp1a	2	6304.9	517.93	0.0240677	0.413075	0.881268	-0.182347	-1.13473	356.789	404.859
mt-Nd1	M	84810.4	7396.75	0.0109789	0.324123	0.881136	-0.182563	-1.1349	5741.14	6515.61
Sbds	5	672.543	51.4715	0.00525179	0.264394	0.880927	-0.182906	-1.13517	43.2059	49.0459
Mlh3	12	437.167	37.226	0.0267143	0.422546	0.880725	-0.183236	-1.13543	24.8572	28.2236
Syt12	19	427.11	35.2434	0.0243293	0.414357	0.880544	-0.183534	-1.13566	29.104	33.0523
Ngef	1	2490.23	283.942	0.0312498	0.448505	0.880448	-0.18369	-1.13579	228.521	259.551
Gm14295	2	333.432	24.9544	0.0423322	0.490659	0.880023	-0.184387	-1.13633	21.0213	23.8872
Hsdl2	4	444.107	33.7789	0.00812436	0.292792	0.880005	-0.184417	-1.13636	27.746	31.5293
Lrrc20	10	431.129	38.586	0.0237753	0.41127	0.879821	-0.184718	-1.1366	23.309	26.4928
Chid1	7	903.074	71.7992	0.00662166	0.280133	0.87978	-0.184786	-1.13665	51.8921	58.9831
Mrpl13	15	209.949	15.3139	0.00622162	0.27788	0.879728	-0.18487	-1.13671	13.2039	15.0091
Zc3h15	2	1149.08	87.5197	0.0111231	0.324652	0.879682	-0.184946	-1.13677	70.1345	79.7271
Scn1a	2	2248.47	188.122	0.0208832	0.390855	0.879561	-0.185145	-1.13693	149.88	170.403
Dck	5	317.315	26.3217	0.0126286	0.334073	0.878634	-0.186665	-1.13813	20.8871	23.7722
Esd	14	470.202	36.2658	0.00935973	0.30976	0.878289	-0.187233	-1.13858	27.9993	31.8794
Tbl1x	X	1086.57	92.1962	0.00993338	0.318055	0.878043	-0.187636	-1.1389	78.7085	89.6408
Rnf150	8	1583.5	125.174	0.0350257	0.465122	0.877779	-0.18807	-1.13924	90.7975	103.44
Ypel2	11	935.545	84.8702	0.0210405	0.390855	0.877107	-0.189175	-1.14011	69.8237	79.6068
Brcc3	X	508.382	40.4253	0.0243257	0.414357	0.876583	-0.190037	-1.14079	30.4336	34.7184
Chchd3	6	441.492	33.2409	0.0169349	0.365951	0.87654	-0.190108	-1.14085	27.1017	30.9189
Extl2	3	1073.38	78.2823	0.000409807	0.118916	0.876407	-0.190327	-1.14102	62.9702	71.8504
Tceal8	X	459.615	37.1084	0.00595581	0.276157	0.8761	-0.190833	-1.14142	27.956	31.9096
Fem1c	18	553.107	40.2343	0.00299542	0.216132	0.874811	-0.192957	-1.1431	34.2595	39.1622
Repin1	6	541.11	48.5807	0.0162375	0.363364	0.874638	-0.193242	-1.14333	37.3105	42.6582
Nsg1	5	2942.94	242.475	0.0140546	0.349224	0.873755	-0.194699	-1.14449	193.595	221.566
Scfd2	5	222.264	18.1254	0.0382796	0.473189	0.873556	-0.195027	-1.14475	12.8949	14.7613
Cfap97	8	539.55	42.9282	0.0455814	0.49783	0.873369	-0.195337	-1.14499	31.011	35.5073
Spg21	9	335.207	25.939	0.0260809	0.42222	0.873005	-0.195938	-1.14547	20.14	23.0697
Sptb	12	3726.11	325.996	0.00732164	0.286241	0.872836	-0.196218	-1.14569	184.895	211.833
Myg1	15	278.202	23.0172	0.0337485	0.461331	0.872824	-0.196238	-1.14571	16.4906	18.8934
Fam8a1	13	1748.24	138.568	0.0124557	0.332518	0.872758	-0.196347	-1.14579	111.964	128.288
Ptpre	7	713.446	76.68	0.0445517	0.494609	0.872699	-0.196445	-1.14587	31.2211	35.7753
Nutf2-ps1	19	350.072	28.0723	0.0148676	0.355514	0.871951	-0.197682	-1.14685	22.6211	25.9431
Gm6467	16	88.2141	6.92552	0.0181263	0.377119	0.871752	-0.19801	-1.14711	5.23465	6.00474
Kif5b	18	4864.4	352.723	0.000821158	0.131444	0.871434	-0.198537	-1.14753	301.171	345.604
Elp6	9	100.02	7.47886	0.015802	0.36241	0.870852	-0.199501	-1.1483	6.04296	6.93914
Ppp1r9a	6	5417.04	462.811	0.00920079	0.307091	0.8708	-0.199587	-1.14837	359.46	412.792
Gtf2e1	16	250.121	19.2811	0.0323885	0.453221	0.870393	-0.200262	-1.14891	14.3419	16.4775
Dgat2	7	836.996	73.6437	0.0437303	0.491211	0.870036	-0.200853	-1.14938	46.0586	52.9388
Krt222	11	551.654	42.4845	0.00813816	0.292792	0.869963	-0.200975	-1.14947	34.8538	40.0636
Ppp3ca	3	21502	2081.48	0.00369124	0.23829	0.869821	-0.20121	-1.14966	985.903	1133.46
Hspe1	1	307.45	22.8517	0.00348869	0.233469	0.869357	-0.201979	-1.15028	17.7913	20.4648
Sfi1	11	577.574	45.8153	0.0261223	0.422454	0.869321	-0.20204	-1.15032	37.0804	42.6544
Arhgap10	8	193.246	22.9039	0.0319522	0.453221	0.869019	-0.20254	-1.15072	18.0866	20.8126
Pde4b	4	1625.45	140.389	0.00575627	0.271984	0.868835	-0.202845	-1.15097	118.287	136.144
Epdr1	13	1686.27	136.622	0.0464186	0.499284	0.868613	-0.203214	-1.15126	94.5452	108.846
Mios	6	305.532	23.415	0.0306606	0.446586	0.868609	-0.203221	-1.15127	17.6962	20.3731
Ppp1r7	1	1711.39	130.466	0.00390963	0.243443	0.86858	-0.203269	-1.1513	105.407	121.356
Bloc1s6	2	331.443	26.2518	0.0208122	0.390855	0.867732	-0.204679	-1.15243	21.5454	24.8296
Wwtr1	3	346.82	29.1603	0.0182051	0.377148	0.866949	-0.205981	-1.15347	22.9441	26.4654
Osbpl7	11	239.231	22.3452	0.0269516	0.424488	0.865957	-0.207633	-1.15479	12.9467	14.9508
Tmem242	17	324.578	28.5559	0.0397188	0.479753	0.865385	-0.208586	-1.15556	21.2213	24.5224
Zfp943	17	378.893	29.5037	0.00902831	0.30335	0.865024	-0.209187	-1.15604	22.4098	25.9065
Pwwp2b	7	301.565	31.4001	0.0118368	0.332518	0.865017	-0.2092	-1.15605	11.5594	13.3632
Mfsd8	3	342.928	25.2864	0.000348699	0.111633	0.864861	-0.20946	-1.15626	20.3777	23.5618
Jcad	18	2240.75	217.423	0.00763195	0.289517	0.863453	-0.211811	-1.15814	174.01	201.529
Tmem18	12	597.303	46.8822	0.0166157	0.364992	0.861045	-0.21584	-1.16138	35.9836	41.7906
Skap2	6	250.799	19.3821	0.00790208	0.290808	0.860997	-0.215919	-1.16144	14.6313	16.9934
Foxn2	17	446.963	42.5062	0.0251457	0.420429	0.860528	-0.216706	-1.16208	21.7418	25.2657
N6amt1	16	297.263	25.6624	0.025768	0.420713	0.860481	-0.216784	-1.16214	16.8905	19.6291
Zfyve28	5	614.079	57.1111	0.00257666	0.205024	0.860086	-0.217447	-1.16267	46.5322	54.1018
Gabrd	4	562.914	59.8415	0.0109921	0.324123	0.860082	-0.217454	-1.16268	49.3157	57.3384
Ivns1abp	1	2380.75	214.79	0.00488746	0.260848	0.858998	-0.219273	-1.16415	177.568	206.715
Pum3	19	332.83	25.1483	0.00223001	0.194945	0.857756	-0.221361	-1.16583	18.9707	22.1167
Mcts1	X	340.785	28.4444	0.0268574	0.423428	0.856577	-0.223345	-1.16744	19.4832	22.7454
Prkdc	16	591.095	50.5107	0.0237763	0.41127	0.856486	-0.223499	-1.16756	32.9685	38.4928
Nup93	8	273.633	22.0652	0.0154306	0.360621	0.856289	-0.223831	-1.16783	16.5767	19.3588
Pign	1	338.853	25.1967	0.0102145	0.318682	0.855158	-0.225737	-1.16937	19.9008	23.2715
Slit3	11	617.838	64.7183	0.0381048	0.472863	0.854891	-0.226187	-1.16974	25.6349	29.9861
A830018L16Rik	1	1340.96	106.713	0.0194875	0.385012	0.854197	-0.227358	-1.17069	81.7058	95.6521
Gemin4	11	147.688	11.7272	0.0380324	0.472863	0.854109	-0.227509	-1.17081	8.81414	10.3197
Slc29a1	17	247.876	21.7451	0.0213296	0.392409	0.853608	-0.228354	-1.1715	17.1275	20.0648
Ppp2r2a	14	1224.7	93.3721	0.00260087	0.205024	0.853389	-0.228725	-1.1718	76.8461	90.0482
Spry2	14	522.56	47.7008	0.0413407	0.486388	0.853321	-0.228839	-1.17189	37.7866	44.2818
Itpripl2	7	172.668	14.9413	0.0303467	0.443815	0.852158	-0.230807	-1.17349	11.758	13.798
Mbnl1	3	1634.7	131.667	0.00533891	0.264394	0.851097	-0.232604	-1.17495	102.936	120.945
Hmgn2	4	713.413	53.841	0.000593137	0.123329	0.850929	-0.232889	-1.17519	42.7049	50.1862
Cpne5	17	926.899	113.626	0.0232366	0.407488	0.850474	-0.233662	-1.17582	91.0827	107.096
Mppe1	18	180.568	14.0547	0.013761	0.34678	0.849688	-0.234994	-1.1769	11.1356	13.1055
Tctn1	5	370.117	30.074	0.0277486	0.426993	0.84965	-0.235059	-1.17696	23.0507	27.1296
Cdh9	15	400.168	40.0257	0.00018558	0.108857	0.84919	-0.235841	-1.17759	16.3494	19.253
Abat	16	4318.45	354.118	0.00586592	0.274895	0.84863	-0.236793	-1.17837	281.393	331.585
Zfp964	8	105.879	9.41789	0.0351489	0.465122	0.848233	-0.237468	-1.17892	5.67695	6.69268
Grm7	6	827.022	59.5294	5.0325e-06	0.00986811	0.847815	-0.238178	-1.1795	48.8463	57.6143
Sgce	6	294.266	22.7372	0.00422281	0.250916	0.847497	-0.238721	-1.17995	17.4538	20.5945
Grik2	10	1491.71	112.967	0.00950827	0.312042	0.846526	-0.240374	-1.1813	87.6261	103.513
Wdr17	8	438.607	38.5292	0.0136388	0.345642	0.845918	-0.24141	-1.18215	29.3538	34.7006
Smim15	13	613.686	55.4888	0.00544988	0.265504	0.845543	-0.24205	-1.18267	32.5523	38.4987
Dand5	8	99.0611	8.73607	0.0498902	0.510188	0.844619	-0.243627	-1.18397	6.66403	7.88998
Epb41	4	935.144	88.8653	0.0130297	0.339531	0.844268	-0.244227	-1.18446	72.677	86.0828
Sh2d5	4	1145.87	105.771	0.000702871	0.126944	0.843929	-0.244807	-1.18493	84.9685	100.682
Tdrp	8	259.375	23.0649	0.0249852	0.420429	0.843922	-0.244818	-1.18494	17.0687	20.2254
Rhpn1	15	108.145	9.4256	0.0107003	0.321849	0.842511	-0.247233	-1.18693	7.15943	8.49773
Rnd2	11	748.848	70.3426	0.00708493	0.282886	0.840967	-0.24988	-1.18911	53.0125	63.0376
Tle4	19	797.383	57.6611	0.00212819	0.192976	0.840963	-0.249887	-1.18911	46.4344	55.2158
Them6	15	408.898	40.7741	0.0498494	0.510103	0.840172	-0.251243	-1.19023	28.1874	33.5495
Nudt3	17	3142.24	254.85	0.00020818	0.108857	0.839292	-0.252756	-1.19148	201.543	240.134
Abcd2	15	545.224	48.0098	0.00541024	0.264394	0.839288	-0.252762	-1.19149	37.6199	44.8236
Hlcs	16	222.672	18.1269	0.0331763	0.459189	0.839024	-0.253216	-1.19186	14.4349	17.2044
Tpst1	5	423.642	37.5929	0.00135651	0.160313	0.838218	-0.254602	-1.19301	20.7697	24.7783
Cyld	8	2497.06	202.492	0.00410216	0.248341	0.836575	-0.257433	-1.19535	159.787	191.001
Tmem126a	7	151.558	11.8319	0.0091604	0.306395	0.835655	-0.259021	-1.19667	9.3078	11.1383
Slc16a1	3	654.676	57.274	0.0414414	0.486595	0.83505	-0.260066	-1.19753	36.0162	43.1306
Smim20	5	219.001	16.973	0.00126508	0.156262	0.833717	-0.26237	-1.19945	13.339	15.9994
Syn3	10	146.605	12.674	0.0357788	0.467268	0.833615	-0.262547	-1.1996	10.0735	12.0841
Rpf2	10	135.748	11.3123	0.0143628	0.350403	0.833529	-0.262696	-1.19972	7.53215	9.03646
Mtrf1	14	69.6331	5.96007	0.0491326	0.50891	0.83339	-0.262937	-1.19992	3.80383	4.56428
Hpca	4	11935.7	1534.48	0.0174947	0.37115	0.833033	-0.263554	-1.20043	345.193	414.381
Ephb1	9	643.671	57.207	0.0267425	0.422546	0.832455	-0.264556	-1.20127	42.2077	50.7027
Ercc6l2	13	402.57	31.8869	0.00275478	0.211835	0.831725	-0.265822	-1.20232	23.4202	28.1586
Gm1043	5	641.881	59.7696	0.0244209	0.414357	0.831619	-0.266005	-1.20247	45.9112	55.2069
Phactr1	13	7244.99	673.783	0.00152091	0.169685	0.830457	-0.268022	-1.20416	524.381	631.437
Dph6	2	298.857	24.8874	0.00203218	0.190862	0.829225	-0.270165	-1.20595	18.57	22.3944
Slmap	14	1698.5	140.588	0.00208676	0.191655	0.828859	-0.270801	-1.20648	108.263	130.617
Sox10	15	657.553	52.752	0.0209574	0.390855	0.8288	-0.270904	-1.20656	36.421	43.9443
Pigl	11	105.724	8.52819	0.0300081	0.442422	0.828064	-0.272187	-1.20764	6.02617	7.27742
Rps6ka5	12	466.077	37.1639	0.00441353	0.25548	0.826346	-0.275182	-1.21015	28.0533	33.9486
Bex2	X	1739.37	144.108	0.000180048	0.108857	0.825208	-0.277169	-1.21182	109.351	132.513
Tomm70a	16	3085.2	257.644	0.00797984	0.291065	0.824687	-0.278082	-1.21258	185.572	225.021
Dmap1	4	212.27	16.8962	0.00270186	0.209265	0.824118	-0.279078	-1.21342	12.8982	15.651
Crym	7	1368.07	146.988	0.0325496	0.453469	0.823982	-0.279315	-1.21362	52.9157	64.2195
Vldlr	19	1641.32	133.399	0.00167704	0.178171	0.823404	-0.280328	-1.21447	90.9375	110.441
Rbms1	2	342.323	30.4179	0.0405467	0.482806	0.822783	-0.281415	-1.21539	23.3828	28.4192
Scrn3	2	506.448	40.2803	0.0150719	0.356758	0.82274	-0.281491	-1.21545	26.5779	32.3041
Id4	13	1346.16	127.453	0.0397883	0.479753	0.822621	-0.2817	-1.21563	88.4436	107.514
Snrpd3	10	687.05	55.7458	0.00257293	0.205024	0.821936	-0.282901	-1.21664	40.6658	49.4756
Dock11	X	185.133	15.9316	0.0194725	0.385012	0.820315	-0.285751	-1.21904	9.75454	11.8912
Tes3-ps	13	180.092	13.799	0.00822805	0.292792	0.819207	-0.2877	-1.22069	10.4573	12.7651
Dgkb	12	3422.34	286.614	0.0277044	0.426993	0.818532	-0.288889	-1.2217	194.201	237.255
Entpd1	19	215.269	21.0354	0.0109578	0.324123	0.817736	-0.290293	-1.22289	14.8606	18.1728
Kiz	2	158.524	12.7529	0.0174588	0.371107	0.816755	-0.292024	-1.22436	8.9914	11.0087
Ctbs	3	135.937	10.5247	0.0170763	0.365951	0.816115	-0.293155	-1.22532	7.51168	9.20419
S100pbp	4	840.144	68.867	0.00703522	0.282886	0.816017	-0.293329	-1.22546	50.5287	61.9211
Fras1	5	748.733	73.7969	0.0379992	0.472863	0.815467	-0.294301	-1.22629	56.3187	69.0632
Ccdc167	17	290.003	22.3449	0.00529419	0.264394	0.815433	-0.294361	-1.22634	16.7562	20.5488
Gm13443	2	199.289	18.8432	0.0486843	0.507786	0.813965	-0.296961	-1.22855	10.2288	12.5667
Rbm12b1	4	305.594	25.2444	0.0150818	0.356758	0.81384	-0.297184	-1.22874	17.4941	21.4958
Thsd7a	6	827.642	74.9878	0.00765919	0.289517	0.813739	-0.297361	-1.22889	41.8239	51.3972
Kbtbd3	9	100.286	7.98164	0.00607283	0.276853	0.812077	-0.300312	-1.23141	5.76113	7.09432
Gm10698	9	222.568	18.7304	0.00825301	0.292907	0.811795	-0.300812	-1.23184	12.4248	15.3054
Pllp	8	624.871	51.7978	0.0473595	0.502305	0.811643	-0.301083	-1.23207	33.646	41.4542
Akap9	5	1328.98	112.433	0.0211272	0.391343	0.81159	-0.301176	-1.23215	86.8716	107.039
Isoc2a	7	148.786	11.8643	0.0330484	0.458787	0.809711	-0.304522	-1.23501	8.25213	10.1915
Rgs2	1	593.791	57.5663	0.00847539	0.294345	0.808739	-0.306253	-1.23649	44.1623	54.6064
Kazn	4	1057.44	104.954	0.00640709	0.278083	0.806427	-0.310384	-1.24004	79.6139	98.7243
Gm46620	18	155.379	14.2799	0.0361647	0.468468	0.80489	-0.313136	-1.24241	9.79073	12.1641
Fa2h	8	490.042	44.4411	0.0352521	0.465122	0.804669	-0.313532	-1.24275	25.7219	31.9658
Osbpl8	10	2074.58	210.164	0.0130793	0.340258	0.801971	-0.318378	-1.24693	148.583	185.273
Kcna1	6	1222.41	96.2508	0.010075	0.318055	0.801764	-0.31875	-1.24725	68.6219	85.5886
Gucy1a1	3	1359.69	167.84	0.0188527	0.380031	0.800878	-0.320345	-1.24863	118.943	148.516
Sirt5	13	154.299	12.4386	0.00735225	0.286241	0.800373	-0.321256	-1.24942	9.27917	11.5936
Chn2	6	567.22	61.9782	0.0450674	0.495277	0.79885	-0.324004	-1.2518	40.8941	51.1912
Rab40b	11	458.059	38.6508	0.00596781	0.276157	0.797734	-0.326021	-1.25355	26.4561	33.164
Mad2l2	4	61.4831	5.17546	0.00693248	0.282886	0.796918	-0.327497	-1.25483	3.64045	4.56816
Ptchd4	17	50.5865	4.1868	0.0188715	0.380031	0.796436	-0.32837	-1.25559	2.70129	3.39172
Rundc3b	5	503.326	41.2596	0.00505923	0.263749	0.796263	-0.328683	-1.25587	30.0766	37.7722
Nsun7	5	230.725	23.2901	0.0417855	0.488329	0.79618	-0.328833	-1.256	10.3494	12.9988
Snrpd1	18	288.852	23.1852	0.00121144	0.152132	0.795301	-0.330427	-1.25739	16.0585	20.1917
Pcdhga10	18	288.703	25.5654	0.0355924	0.466547	0.794886	-0.331179	-1.25804	15.8085	19.8878
Cdkal1	13	134.673	12.7905	0.0150045	0.356631	0.794022	-0.33275	-1.25941	7.34199	9.24659
Gm10524	18	146.35	12.0038	0.00237209	0.197931	0.793926	-0.332924	-1.25956	8.80216	11.0869
H2bc6	13	85.2274	8.50254	0.0194401	0.385012	0.793848	-0.333066	-1.25969	3.845	4.84349
Bcas1	2	2103.33	181.483	0.0286864	0.432715	0.793388	-0.333901	-1.26042	112.162	141.371
Dcc	18	573.065	56.8991	0.0488568	0.507897	0.793145	-0.334344	-1.2608	23.2441	29.3063
Mrps31	8	179.216	15.0205	0.0165968	0.364992	0.789775	-0.340487	-1.26618	10.2257	12.9476
Cdh8	8	698.774	72.0195	0.0146537	0.35207	0.789007	-0.34189	-1.26742	27.4047	34.7332
Heatr6	11	317.05	24.6171	0.000178075	0.108857	0.788555	-0.342717	-1.26814	17.4563	22.1371
Rap1gap	4	2257.41	223.925	0.00674023	0.280133	0.788506	-0.342806	-1.26822	152.221	193.05
Aldh16a1	7	76.771	6.95038	0.0251468	0.420429	0.786632	-0.346238	-1.27124	4.9778	6.32799
Snx25	8	577.613	46.6444	0.000533448	0.122129	0.786049	-0.347309	-1.27219	33.6342	42.789
Kcnk2	1	775.893	69.6728	0.000620485	0.123329	0.786019	-0.347364	-1.27223	52.2316	66.4508
Galnt13	2	541.685	53.1674	0.0210436	0.390855	0.784026	-0.351026	-1.27547	37.5898	47.9445
Gm10132	14	537.231	45.7343	0.0106993	0.321849	0.783965	-0.351139	-1.27557	32.2284	41.1095
Rbms3	9	366.64	29.7807	0.00849992	0.294345	0.783291	-0.352379	-1.27666	19.975	25.5013
Caln1	5	4302.5	353.512	0.00840623	0.294345	0.782988	-0.352937	-1.27716	261.615	334.124
Rreb1	13	1606.89	176.344	0.0167329	0.364992	0.782263	-0.354275	-1.27834	66.0424	84.4248
Gm9923	10	51.684	4.47467	0.0219495	0.396897	0.782165	-0.354455	-1.2785	2.73242	3.49341
Myo1b	1	408.159	46.1926	0.0149417	0.355677	0.781228	-0.356184	-1.28004	33.1165	42.3904
Diaph2	X	562.819	44.2969	0.0146806	0.352132	0.777769	-0.362586	-1.28573	30.9637	39.811
Smpd3	8	1413.67	115.73	0.00192801	0.190862	0.777267	-0.363518	-1.28656	71.8823	92.4809
Pcp4	16	1445.39	165.874	0.0114944	0.327245	0.774769	-0.368163	-1.29071	115.353	148.888
Mthfd2	6	72.2	6.32841	0.0045509	0.257917	0.773114	-0.371248	-1.29347	4.03437	5.21835
Lamb1	12	442.854	51.691	0.0202907	0.389597	0.771772	-0.373753	-1.29572	14.6215	18.9453
Sema5b	16	307.071	29.0981	0.000409753	0.118916	0.771591	-0.374091	-1.29602	20.8045	26.9631
Actn2	13	196.875	18.8095	0.0187896	0.380031	0.770523	-0.376089	-1.29782	12.9924	16.8618
Arpp21	9	4140.83	491.901	0.0159514	0.362704	0.770222	-0.376653	-1.29833	351.409	456.244
Otulinl	15	272.354	23.1853	0.00464346	0.258411	0.76923	-0.378512	-1.3	15.5465	20.2105
Gm11839	4	31.7986	3.45822	0.0472337	0.502305	0.767454	-0.381848	-1.30301	2.17242	2.83068
A330008L17Rik	8	91.2718	11.0087	0.0418369	0.488329	0.766937	-0.382819	-1.30389	3.14135	4.09597
Robo1	16	786.5	69.3611	0.0061035	0.276853	0.765825	-0.384914	-1.30578	38.5207	50.2996
Rgs8	1	1792.45	140.122	0.00565176	0.268664	0.764087	-0.388192	-1.30875	95.3233	124.755
Zbtb20	16	5084.74	673.826	0.0210493	0.390855	0.763922	-0.388503	-1.30903	149.686	195.944
Bex1	X	340.616	35.6292	0.00774653	0.290372	0.762216	-0.391728	-1.31196	23.3918	30.6892
Alcam	16	2700.81	255.672	0.00104196	0.143379	0.762117	-0.391916	-1.31213	188.343	247.131
Gm43254	3	51.841	5.5925	0.0204218	0.390855	0.761885	-0.392354	-1.31253	2.82407	3.70669
Bcr	10	2348.23	209.342	0.00204262	0.190862	0.761723	-0.392662	-1.31281	141.916	186.309
Ric8b	10	727.571	72.4318	0.00492197	0.260848	0.761258	-0.393542	-1.31361	49.1225	64.528
Flrt3	2	492.926	44.2168	0.00632604	0.27788	0.759559	-0.396766	-1.31655	23.8281	31.3709
Zfp112	7	169.006	14.0778	0.00115285	0.15181	0.758579	-0.398629	-1.31825	9.52923	12.5619
Zfp804a	2	360.397	31.3056	0.0281408	0.42875	0.75822	-0.399312	-1.31888	19.3133	25.472
Arel1	12	2296.36	188.021	0.00024338	0.110308	0.757064	-0.401512	-1.32089	129.409	170.936
Gm20387	6	29.1971	2.84959	0.034454	0.463814	0.75688	-0.401863	-1.32121	1.7223	2.27552
Ptpn5	7	2247.61	234.353	0.00105864	0.143613	0.75585	-0.403827	-1.32301	163.271	216.009
Pde8b	13	982.905	92.1064	0.000197952	0.108857	0.754533	-0.406344	-1.32532	63.6476	84.3536
Gpr63	4	114.358	12.4327	0.0309121	0.447122	0.754473	-0.406459	-1.32543	4.07317	5.39869
Tbc1d16	11	992.524	80.1343	0.000835372	0.132368	0.753874	-0.407605	-1.32648	56.4078	74.8239
Gbp7	3	110.172	10.9629	0.0280943	0.42875	0.753507	-0.408308	-1.32713	6.87705	9.12673
Gnb4	3	492.42	57.6525	0.00106197	0.143613	0.752056	-0.411089	-1.32969	38.5243	51.2253
Cpne2	8	265.968	26.3597	0.0100139	0.318055	0.750365	-0.414335	-1.33268	12.609	16.8038
Zfhx3	8	142.547	14.3292	0.0366391	0.469957	0.749826	-0.415372	-1.33364	9.12188	12.1653
Olfm3	3	522.937	58.4763	0.0100009	0.318055	0.749595	-0.415816	-1.33405	37.3783	49.8647
Lmo2	2	218.59	20.9798	0.00453138	0.257917	0.747532	-0.419793	-1.33774	13.6462	18.255
Rwdd3	3	87.6384	9.46414	0.0145275	0.35207	0.745099	-0.424496	-1.3421	3.2771	4.39821
Gm15513	5	49.0288	4.85416	0.023215	0.407488	0.7437	-0.427208	-1.34463	3.08446	4.14746
Itgb1bp1	12	215.31	20.3454	0.00441195	0.25548	0.743503	-0.42759	-1.34499	12.5983	16.9445
Trim59	3	348.609	30.4807	0.0125976	0.333814	0.741835	-0.430829	-1.34801	17.745	23.9204
Foxp1	6	1253.91	113.501	0.00063391	0.123329	0.741207	-0.432052	-1.34915	80.7872	108.994
Gad2	2	3366.75	363.523	0.0348356	0.465122	0.740242	-0.433931	-1.35091	229.917	310.597
Dtwd1	2	72.9802	8.2325	0.0334815	0.461128	0.738731	-0.436878	-1.35367	3.36113	4.54987
Strn	17	1822.69	155.386	0.00364998	0.237219	0.737127	-0.440014	-1.35662	107.686	146.089
Impa2	18	93.8597	9.21614	0.0265912	0.422546	0.736505	-0.441233	-1.35776	6.27596	8.52128
Gm8995	7	72.1764	7.45417	0.0273512	0.424923	0.736093	-0.44204	-1.35852	4.49255	6.10324
Tbc1d8	1	289.854	31.7712	0.00359726	0.237102	0.734539	-0.445089	-1.3614	22.7658	30.9933
Gm16386	17	36.0028	3.33726	0.00464536	0.258411	0.734176	-0.445802	-1.36207	2.1179	2.88474
Ppp1r2	16	2442.02	248.451	0.0073718	0.286241	0.733326	-0.447474	-1.36365	152.435	207.869
Phtf1os	3	67.5306	7.44059	0.0215408	0.394295	0.73056	-0.452926	-1.36881	4.0786	5.58285
Erich3	3	485.744	48.7683	0.00117337	0.15181	0.730189	-0.453658	-1.36951	31.786	43.5312
Mmp28	11	47.3248	4.72676	0.0123501	0.332518	0.727665	-0.458654	-1.37426	2.95546	4.06156
Enox2	X	176.2	16.924	0.0100846	0.318055	0.726997	-0.459978	-1.37552	7.44857	10.2457
Acy1	9	71.2772	6.78928	0.0190282	0.382197	0.724927	-0.464093	-1.37945	4.51969	6.23469
Chrm4	2	234.128	30.0408	0.0345398	0.463892	0.724614	-0.464716	-1.38005	17.8236	24.5974
Bok	1	517.452	51.2253	0.00303233	0.216132	0.723477	-0.46698	-1.38221	24.1337	33.3579
Gm5881	6	68.5015	5.90694	0.0255286	0.420429	0.720504	-0.472921	-1.38792	3.41085	4.73397
Nkain3	4	124.204	15.9316	0.0392257	0.477744	0.720041	-0.473849	-1.38881	3.26082	4.52866
Gpr12	5	214.356	20.1051	0.00534762	0.264394	0.71967	-0.474593	-1.38953	9.43242	13.1066
Chchd5	2	68.8261	6.15347	0.00233456	0.196936	0.716508	-0.480945	-1.39566	3.33947	4.66076
Sox13	1	127.293	12.9863	0.0050559	0.263749	0.714375	-0.485246	-1.39982	7.99069	11.1856
Fign	2	72.4124	7.95791	0.0134219	0.343763	0.712528	-0.488982	-1.40345	4.69759	6.59285
Spock3	8	1468.08	123.551	0.00198239	0.190862	0.709687	-0.494745	-1.40907	80.4405	113.346
Fbxo32	15	406.781	35.4485	0.00248497	0.200937	0.708215	-0.49774	-1.412	22.2256	31.3826
Gm20056	16	46.39	4.61729	0.0184302	0.379415	0.708087	-0.498002	-1.41226	2.2186	3.13323
Atf5	7	201.505	17.6378	0.00795286	0.290808	0.707772	-0.498642	-1.41288	10.3614	14.6394
Gnal	18	3634.36	426.243	0.00135001	0.160313	0.706408	-0.501427	-1.41561	267.543	378.737
Prkar2b	12	840.441	101.75	0.00764809	0.289517	0.706129	-0.501997	-1.41617	63.7626	90.2989
Pard3	8	296.1	24.0813	0.000896839	0.137145	0.705395	-0.503496	-1.41764	15.1295	21.4482
Pcdhb13	18	105.931	9.8599	0.00523658	0.264394	0.704878	-0.504555	-1.41869	5.64962	8.01503
Entpd3	9	130.568	11.8319	0.00490967	0.260848	0.704837	-0.504639	-1.41877	7.96854	11.3055
Cacna2d2	9	681.861	80.6231	0.0338176	0.461331	0.704645	-0.505032	-1.41916	48.7636	69.2031
Gm9392	7	50.9146	4.61365	0.00216585	0.193128	0.70367	-0.507028	-1.42112	2.56108	3.6396
Foxo1	3	674.547	60.5951	0.00200967	0.190862	0.700689	-0.513154	-1.42717	30.5613	43.6161
Gm43080	3	50.8236	5.02703	0.00794868	0.290808	0.700238	-0.514083	-1.42809	2.60205	3.71596
Cacng4	11	436.277	47.3017	7.93004e-05	0.0777491	0.699492	-0.51562	-1.42961	29.3665	41.9826
Akap5	12	1867.92	189.672	0.000644675	0.123329	0.699026	-0.516582	-1.43056	118.702	169.811
Gm4430	2	79.6198	9.41811	0.0157881	0.36241	0.698906	-0.516829	-1.43081	5.02057	7.18346
4930578M01Rik	15	93.6396	11.335	0.00287162	0.213494	0.696926	-0.520922	-1.43487	3.10383	4.4536
Klhl13	X	592.045	65.6816	0.0271332	0.424923	0.696545	-0.521712	-1.43566	40.4564	58.0816
Adamts6	13	115.105	10.6183	0.00218725	0.193128	0.695658	-0.52355	-1.43749	6.76531	9.72504
Crybg3	16	262.204	26.3993	0.00330076	0.226109	0.695555	-0.523763	-1.4377	16.5844	23.8434
Dach1	14	159.647	16.2309	0.000298409	0.111633	0.694876	-0.525172	-1.4391	10.4193	14.9945
Cep72	13	36.985	3.70874	0.00961371	0.314844	0.693888	-0.527226	-1.44116	1.77259	2.55458
Flt3l	7	77.8545	7.33991	0.000432091	0.118916	0.692924	-0.529231	-1.44316	4.71888	6.81011
C3ar1	6	45.4749	4.89721	0.0182224	0.377148	0.690807	-0.533645	-1.44758	2.78225	4.02753
Ryr3	2	1468.94	157.819	0.00189164	0.190219	0.689067	-0.537285	-1.45124	51.7936	75.1649
Gm6419	10	23.7241	2.3516	0.0314734	0.449657	0.684059	-0.547807	-1.46186	1.15173	1.68367
Gm15720	6	22.2833	2.49816	0.0182484	0.377158	0.683653	-0.548663	-1.46273	1.32303	1.93523
Dclk3	9	507.206	61.8413	0.00510668	0.264384	0.683402	-0.549193	-1.46327	37.7815	55.2845
Zfp114	7	54.4133	5.42709	0.00922316	0.307184	0.682706	-0.550664	-1.46476	2.67952	3.92486
Tgfa	6	751.575	66.8902	2.26498e-05	0.029609	0.681273	-0.553696	-1.46784	41.1783	60.4432
Myadml2	11	58.5449	7.33104	0.0188961	0.380031	0.679271	-0.557941	-1.47217	4.12773	6.07671
Mns1	9	77.4794	7.49606	0.0324219	0.453221	0.677918	-0.560818	-1.47511	3.53797	5.21888
Kctd8	5	90.748	10.8097	0.0265189	0.422546	0.677821	-0.561023	-1.47532	5.69252	8.39826
Stk26	X	187.528	16.5769	0.00668357	0.280133	0.677736	-0.561205	-1.4755	8.91361	13.152
Pld5	1	76.2768	9.14632	0.0468004	0.50151	0.677332	-0.562064	-1.47638	5.10473	7.53653
Fam184b	5	168.749	18.8345	0.000551496	0.122129	0.673851	-0.569498	-1.48401	11.2304	16.666
Gm38077	9	191.58	17.898	0.00131901	0.160313	0.6723	-0.572822	-1.48743	10.5362	15.6719
Gm20033	5	25.9212	2.93188	0.0458738	0.49783	0.67198	-0.573509	-1.48814	1.14841	1.709
Itga11	9	33.3534	3.24826	0.0338464	0.461331	0.669932	-0.577914	-1.49269	1.49368	2.2296
Onecut2	18	245.387	28.1262	0.0202088	0.388499	0.668721	-0.580523	-1.49539	9.55468	14.288
Khdrbs2	1	107.806	9.8599	0.0142391	0.350108	0.666187	-0.586002	-1.50108	5.35127	8.03269
Ccdc18	5	27.6443	3.17209	0.0240567	0.413075	0.664783	-0.589044	-1.50425	1.67577	2.52077
Otof	5	362.813	57.1905	0.0256171	0.420429	0.664186	-0.590342	-1.5056	31.6313	47.6242
Sox1	8	243.219	30.1665	0.00658576	0.280133	0.664101	-0.590526	-1.5058	15.3857	23.1678
Fam241a	3	38.6952	4.95721	0.0164925	0.364992	0.663974	-0.590802	-1.50608	2.47728	3.731
Irak3	10	22.1393	2.63966	0.0322817	0.453221	0.662758	-0.593445	-1.50885	1.43855	2.17055
Ankrd63	2	562.371	82.0779	0.0307901	0.447122	0.66175	-0.595642	-1.51115	42.8043	64.6835
Syndig1	2	377.251	32.3034	9.21993e-05	0.0832054	0.659328	-0.600932	-1.5167	20.8158	31.5712
Ppih	4	19.0688	1.9623	0.00244773	0.199923	0.659255	-0.601092	-1.51686	1.06282	1.61215
Mki67	7	45.3491	4.06248	0.00195137	0.190862	0.65732	-0.605332	-1.52133	2.37101	3.60709
Cacna2d3	14	957.607	77.943	0.000105793	0.0873461	0.656405	-0.607342	-1.52345	43.95	66.9557
Map3k15	X	37.0892	4.95487	0.0383325	0.473189	0.655911	-0.608427	-1.5246	1.38814	2.11635
Zfp959	17	81.2904	7.17882	0.00203009	0.190862	0.653689	-0.613323	-1.52978	4.10844	6.285
Inf2	12	1775.03	170.566	2.27128e-06	0.00508994	0.653179	-0.61445	-1.53097	110.297	168.862
Kcnab1	3	1648.12	155.585	0.000279527	0.110862	0.652878	-0.615114	-1.53168	66.9658	102.57
Gm37154	1	16.3893	1.78087	0.020798	0.390855	0.652701	-0.615505	-1.53209	1.01767	1.55917
Oprm1	10	29.6702	3.86818	0.0301541	0.442702	0.652472	-0.616012	-1.53263	2.05642	3.15173
Fndc9	11	67.5281	8.92434	0.0468853	0.50151	0.642138	-0.639046	-1.5573	4.80916	7.48929
Fam117a	11	101.642	11.2007	0.00207504	0.191655	0.641977	-0.639407	-1.55769	4.16466	6.48725
Frem2	3	82.0166	7.73538	0.00506077	0.263749	0.639485	-0.645017	-1.56376	3.59702	5.62486
Spata13	14	329.405	34.1059	0.00775907	0.290372	0.635979	-0.652949	-1.57238	15.0917	23.7299
Lpl	8	518.57	60.3151	0.000205204	0.108857	0.634862	-0.655484	-1.57514	14.8672	23.418
Zfp975	7	77.8236	8.26522	0.00219142	0.193128	0.63373	-0.65806	-1.57796	3.9474	6.22884
Pecr	1	39.3579	4.64536	0.013871	0.347331	0.632912	-0.659923	-1.58	1.80988	2.8596
Ccdc96	5	26.6777	2.85624	0.0356776	0.466784	0.625436	-0.677065	-1.59888	1.11552	1.78358
Gm31024	7	22.3603	2.29978	0.0201588	0.388499	0.624587	-0.679026	-1.60106	1.10562	1.77016
Smpdl3b	4	30.9964	4.39937	0.020855	0.390855	0.624018	-0.680341	-1.60252	1.99584	3.19837
Ntn1	11	234.772	30.0408	0.00499446	0.263749	0.623013	-0.682665	-1.6051	15.1863	24.3755
Aim2	1	42.9161	4.54719	0.0134465	0.343763	0.621474	-0.686234	-1.60908	1.94546	3.1304
Espl1	15	21.2302	1.98619	0.0227994	0.406487	0.621375	-0.686464	-1.60933	0.901841	1.45136
Doc2b	11	1047.18	137.767	0.0241614	0.413777	0.62031	-0.688938	-1.6121	23.7423	38.2749
Itga9	9	108.891	12.5211	0.000503603	0.122129	0.62018	-0.689241	-1.61243	6.79658	10.959
Oacyl	18	17.2703	2.44375	0.0124571	0.332518	0.619321	-0.69124	-1.61467	1.11502	1.80039
AC160138.1	12	19.1301	2.11985	0.0046826	0.259266	0.617967	-0.694399	-1.61821	1.0736	1.7373
Gm42967	3	26.5954	2.52454	0.010533	0.321461	0.617783	-0.694827	-1.61869	1.21278	1.96312
Fancb	X	29.3296	3.71649	0.0157061	0.36241	0.612334	-0.707608	-1.63309	1.65159	2.69721
1500002C15Rik	4	37.6499	3.803	0.00270803	0.209265	0.6123	-0.70769	-1.63319	2.11137	3.44826
Slc17a8	10	87.0665	8.57664	0.0218661	0.396897	0.609764	-0.713677	-1.63998	3.70833	6.08159
Unc13c	9	597.404	72.7137	0.0273287	0.424923	0.608543	-0.71657	-1.64327	37.5727	61.7421
Pcdhb6	18	64.8205	6.59901	0.00555117	0.266321	0.607415	-0.719247	-1.64632	3.4649	5.70434
Dlx6	6	79.9436	10.0556	0.0208858	0.390855	0.6074	-0.71928	-1.64636	5.37817	8.85441
Ppp1r2-ps2	6	84.8026	8.16069	0.00720621	0.283488	0.606429	-0.72159	-1.649	4.38487	7.23064
Mme	3	172.579	22.2984	0.0114363	0.327199	0.605924	-0.722791	-1.65037	11.3593	18.747
Itga5	15	45.6441	5.95455	0.030103	0.442702	0.605756	-0.723192	-1.65083	2.94305	4.85847
Tefm	11	49.7819	4.73026	0.00547452	0.265879	0.605672	-0.723391	-1.65106	2.31715	3.82575
Asic4	1	178.02	24.6241	0.00600993	0.276853	0.604429	-0.726356	-1.65445	12.7196	21.044
Tmem200b	4	22.3135	4.21083	0.0394718	0.479258	0.604254	-0.726772	-1.65493	1.75451	2.90359
Jmjd7	2	20.5166	1.91135	0.00480697	0.259729	0.602753	-0.730362	-1.65905	0.843993	1.40023
Pde7b	10	520.184	67.4262	0.000489042	0.122129	0.598764	-0.739942	-1.67011	36.2282	60.505
Gm4754	5	34.8679	4.16507	0.0084462	0.294345	0.598666	-0.740176	-1.67038	1.55782	2.60215
Gm33533	1	29.1483	3.01674	0.0244121	0.414357	0.595972	-0.746685	-1.67793	1.60741	2.69713
Gm17435	8	19.6451	2.04705	0.011451	0.327199	0.595571	-0.747655	-1.67906	1.02125	1.71474
Bcl6b	11	38.6721	4.33653	0.0251744	0.420429	0.594635	-0.749923	-1.6817	2.26757	3.81338
Adamts3	5	223.044	21.3136	0.00051157	0.122129	0.594368	-0.750572	-1.68246	11.4309	19.2321
Gm20257	1	19.0734	2.45657	0.0373543	0.472094	0.593278	-0.753219	-1.68555	0.70448	1.18744
Gramd1c	16	50.7371	5.99239	0.00765692	0.289517	0.593057	-0.753757	-1.68618	1.65159	2.78487
Zfp976	7	47.3331	4.50361	0.00169541	0.178171	0.592356	-0.755464	-1.68817	2.18552	3.68953
Plppr1	4	187.648	22.9392	0.00578458	0.272501	0.59162	-0.757257	-1.69027	11.5598	19.5392
4930522L14Rik	5	16.8835	1.84819	0.0110481	0.324652	0.585674	-0.77183	-1.70743	0.70334	1.20091
Rasgrp2	19	348.028	46.381	0.00038614	0.118772	0.581196	-0.782902	-1.72059	24.3962	41.9758
Pde1c	6	269.325	29.661	0.00116998	0.15181	0.581191	-0.782915	-1.7206	15.0965	25.9751
Brca1	11	24.3707	2.80635	0.0059022	0.275083	0.578378	-0.789915	-1.72897	1.43246	2.47668
Pou3f4	X	107.017	15.3347	0.00167444	0.178171	0.577872	-0.791178	-1.73049	7.15025	12.3734
Atp10b	11	43.977	5.4702	0.0225515	0.403841	0.576383	-0.794899	-1.73496	1.6064	2.78704
Htr1b	9	206.598	25.418	0.00602425	0.276853	0.574883	-0.798659	-1.73948	11.8817	20.668
Gm32687	10	86.7838	9.18065	0.00944038	0.310758	0.57366	-0.801732	-1.74319	3.79511	6.6156
Ano5	7	32.9874	3.88176	0.0045785	0.257917	0.573207	-0.802871	-1.74457	1.2179	2.12472
Epha8	4	93.2691	18.2257	0.0432788	0.491211	0.572041	-0.805811	-1.74813	6.66853	11.6575
Gm38413	5	36.7697	4.34072	0.0071057	0.282911	0.56886	-0.813854	-1.7579	2.06122	3.62343
Filip1	9	231.778	26.4587	0.00615181	0.276853	0.565052	-0.823544	-1.76975	12.9617	22.939
Stc2	11	45.3241	5.49514	0.0175082	0.37115	0.563269	-0.828104	-1.77535	1.35655	2.40835
Rasd2	8	1297.79	142.599	0.000271964	0.110862	0.562967	-0.828878	-1.7763	72.5163	128.811
Gpr83	9	436.555	54.7395	0.000328449	0.111633	0.556891	-0.844533	-1.79568	25.9875	46.6654
Fzd5	1	57.4882	7.04332	0.00298768	0.216132	0.55485	-0.84983	-1.80229	3.61929	6.523
Adcy5	16	3001.57	408.378	5.98251e-05	0.0625651	0.552573	-0.855763	-1.80972	191.972	347.414
Pde1b	15	2611.59	330.576	0.000201014	0.108857	0.54983	-0.862943	-1.81875	159.763	290.568
Col11a1	3	274.518	29.0982	0.0064248	0.278083	0.548471	-0.866512	-1.82325	14.2697	26.0171
Baiap3	17	220.326	37.1425	0.0407477	0.483516	0.545009	-0.875647	-1.83483	14.9963	27.5157
Gm46404	13	34.1753	3.5648	0.00459312	0.257917	0.538275	-0.893586	-1.85779	1.64051	3.04772
Sv2c	13	850.531	121.579	0.00700867	0.282886	0.528065	-0.921212	-1.89371	52.8263	100.037
Stk32a	18	90.361	8.87391	0.00411606	0.248341	0.525715	-0.927647	-1.90217	3.66275	6.96718
Scn9a	2	63.7418	8.39387	0.00852849	0.294684	0.525053	-0.929465	-1.90457	3.41718	6.50827
Zfp951	5	29.9986	4.0883	0.00841044	0.294345	0.523754	-0.933038	-1.90929	1.16396	2.22234
Spint1	2	29.5096	3.41311	0.0111017	0.324652	0.520991	-0.940671	-1.91942	1.61183	3.09378
Crb1	1	17.0087	1.93392	0.021141	0.391343	0.519686	-0.944287	-1.92424	0.779869	1.50065
5730521K06Rik	15	18.2528	1.8852	0.000963369	0.14257	0.519337	-0.945256	-1.92553	0.853052	1.64258
Gm45838	7	31.935	3.54295	0.0302549	0.443145	0.516905	-0.952029	-1.93459	1.09725	2.12273
D930015M05Rik	2	17.396	2.6532	0.00352736	0.234233	0.514254	-0.959448	-1.94457	0.881749	1.71462
Cort	4	35.2126	4.32324	0.00294848	0.21513	0.51358	-0.96134	-1.94712	1.75424	3.4157
Gm44210	6	22.9341	2.6156	0.00516793	0.264394	0.51156	-0.967023	-1.9548	0.987709	1.93078
Gm15950	16	28.2909	3.14244	0.00321794	0.223362	0.502346	-0.993247	-1.99066	1.27201	2.53213
Gng7	10	3393.6	377.908	0.000587596	0.123329	0.496536	-1.01003	-2.01395	163.22	328.717
Gimap8	6	36.0072	5.95454	0.00987477	0.318055	0.49515	-1.01406	-2.01959	1.94864	3.93545
A930033H14Rik	10	26.9705	2.78255	0.00944933	0.310758	0.492803	-1.02092	-2.02921	1.17837	2.39117
Neu2	1	38.0816	6.28477	0.0222692	0.400617	0.491529	-1.02465	-2.03447	2.77421	5.64405
Cartpt	13	70.5761	12.8178	0.0213377	0.392409	0.490447	-1.02783	-2.03895	5.31397	10.8349
Foxp2	6	207.656	38.9084	0.00721053	0.283488	0.480899	-1.05619	-2.07944	15.7249	32.6989
4930429F24Rik	9	21.8783	2.9495	0.00200012	0.190862	0.465623	-1.10277	-2.14766	1.01856	2.18753
Kcna5	6	93.0294	19.7197	0.0188045	0.380031	0.464689	-1.10566	-2.15198	6.65166	14.3142
Ecel1	1	85.5984	19.0426	0.018772	0.380031	0.453692	-1.14022	-2.20414	5.4964	12.1148
Zfp97	17	51.1851	6.41006	0.00116918	0.15181	0.452965	-1.14253	-2.20768	2.12563	4.6927
Nudt6	3	22.5755	2.27513	5.86547e-05	0.0625651	0.44591	-1.16518	-2.24261	0.883222	1.98072
1700003D09Rik	11	32.3927	5.15353	0.0421628	0.490142	0.436148	-1.19711	-2.2928	1.85678	4.25722
Upp1	11	19.0313	2.19525	0.0323325	0.453221	0.434818	-1.20152	-2.29981	0.479478	1.10271
Ano2	6	44.0403	5.53061	0.00281833	0.213114	0.429852	-1.21809	-2.32638	1.91779	4.46152
Prkch	12	101.646	16.7802	0.00286228	0.213494	0.4293	-1.21994	-2.32937	5.81795	13.5522
Oprk1	1	143.143	25.8769	0.00471984	0.259266	0.427971	-1.22442	-2.33661	9.55023	22.3151
Gprin3	6	333.181	43.2387	0.000809725	0.13095	0.421733	-1.2456	-2.37117	15.9499	37.8198
Pdyn	2	421.979	71.1424	0.000636683	0.123329	0.419652	-1.25274	-2.38293	24.6727	58.7932
Zfp503	14	76.6398	13.1351	0.00302813	0.216132	0.410835	-1.28337	-2.43407	3.29979	8.03192
Gpr52	1	78.9408	13.8892	0.00124453	0.154945	0.408043	-1.29321	-2.45072	4.84188	11.8661
Rarb	14	120.697	21.3998	0.00101205	0.143228	0.406488	-1.29871	-2.46009	7.39073	18.1819
Scn4b	9	1653.66	288.467	0.000180733	0.108857	0.404704	-1.30506	-2.47094	104.714	258.742
Gm10754	10	32.4854	3.66604	0.00868225	0.296796	0.392615	-1.34881	-2.54703	1.23111	3.13567
Nexn	3	46.9103	9.07374	0.000134448	0.105455	0.379598	-1.39746	-2.63437	2.71367	7.1488
Ppp1r1b	11	1690.67	317.944	0.00180147	0.184703	0.369438	-1.4366	-2.70682	89.3302	241.8
Slc10a4	5	30.5823	6.59901	0.0114942	0.327245	0.36201	-1.4659	-2.76235	1.7418	4.81146
Pde10a	17	2345.95	350.183	9.54738e-05	0.0832054	0.35839	-1.4804	-2.79025	113.178	315.797
Gpr101	X	90.4413	11.1493	0.0480232	0.504919	0.357042	-1.48583	-2.80079	2.34276	6.56156
Gm49702	16	41.4439	8.04448	0.00722996	0.283541	0.352414	-1.50465	-2.83757	2.19452	6.22711
Penk	4	1134.11	220.343	0.00101085	0.143228	0.347595	-1.52452	-2.87691	64.7657	186.325
Rxrg	1	121.994	22.3107	0.000766243	0.129485	0.336538	-1.57116	-2.97143	6.65179	19.7653
Rem2	14	128.068	14.7848	0.000282685	0.110862	0.326071	-1.61674	-3.06682	2.71405	8.32351
Slc5a7	17	79.884	20.7056	0.00612162	0.276853	0.318035	-1.65274	-3.14431	4.39845	13.8301
Tac1	6	351.726	73.2796	0.000479589	0.122129	0.314819	-1.66741	-3.17643	19.1892	60.9532
Gpr6	10	60.079	14.2663	0.0068921	0.282886	0.301279	-1.73083	-3.31919	3.19622	10.6088
Drd1	13	357.319	80.7742	0.000767646	0.129485	0.299774	-1.73805	-3.33584	18.5994	62.0447
Gpr149	3	55.4662	13.2608	0.00553071	0.266321	0.29947	-1.73952	-3.33923	2.8249	9.43298
Ccdc187	2	254.679	42.3589	0.000544291	0.122129	0.288849	-1.79161	-3.46202	9.81659	33.9852
Lrrc10b	19	444.315	53.1343	0.000889963	0.137145	0.283668	-1.81773	-3.52525	7.35404	25.9249
Gpr88	3	868.172	200.795	0.00393023	0.243443	0.277719	-1.8483	-3.60076	44.8433	161.47
Rgs9	11	566.286	116.267	0.000346542	0.111633	0.276002	-1.85725	-3.62316	26.8061	97.1229
Nts	10	65.7419	11.2251	0.00556851	0.266321	0.274079	-1.86734	-3.64858	2.25371	8.22285
Htr4	18	138.142	20.3851	0.000424669	0.118916	0.263154	-1.92602	-3.80006	1.52579	5.7981
Slc35d3	10	52.3568	11.0611	0.00481998	0.259729	0.260129	-1.9427	-3.84425	2.39896	9.22221
Syndig1l	12	170.013	31.1092	0.000253146	0.110308	0.245649	-2.02533	-4.07085	6.3615	25.8967
Drd2	9	163.842	34.2516	0.000602974	0.123329	0.197543	-2.33976	-5.06219	6.1086	30.9229
Adora2a	10	213.44	52.1001	0.000347189	0.111633	0.182819	-2.45152	-5.4699	7.87845	43.0944
Statistical analysis at Partek Flow software: ANOVA; only genes with a p<0.05 are shown; total counts is the number of reads overlapping a specific gene.
