# Supplementary material for: Age Worsens the Cognitive Phenotype in Mice Carrying the Thr92Ala-DIO2 Polymorphism
Source: Metabolites. 2022 Jul 8;12(7):629. doi: 10.3390/metabo12070629 (PMC9319877; doi:10.3390/metabo12070629)
Supplement: Supplementary file 1 [file metabolites-12-00629-s001.zip › Table S10- GSEA from female HC.xlsx]

## Sheet: Sheet1
Table S10- Gene set enrichment analysis of differentially expressed genes in female Ala92-Dio2 hippocampus.
Gene set	Description	Enrichment score	P-value
GO:0050840	extracellular matrix binding	8.04994	0.000319122
GO:1990748	cellular detoxification	7.64808	0.000476961
GO:0097153	cysteine-type endopeptidase activity involved in apoptotic process	7.35499	0.000639395
GO:0097636	intrinsic component of autophagosome membrane	7.15132	0.000783827
GO:0097637	integral component of autophagosome membrane	7.15132	0.000783827
GO:0045134	uridine-diphosphatase activity	6.469	0.00155078
GO:0090259	regulation of retinal ganglion cell axon guidance	6.469	0.00155078
GO:0030141	secretory granule	6.32194	0.00179645
GO:0008201	heparin binding	6.03602	0.00239105
GO:0098754	detoxification	6.02404	0.00241988
GO:0097475	motor neuron migration	5.96898	0.00255685
GO:0098993	anchored component of synaptic vesicle membrane	5.68103	0.00341005
GO:0016807	cysteine-type carboxypeptidase activity	5.57431	0.00379411
GO:0043237	laminin-1 binding	5.57431	0.00379411
GO:0070004	cysteine-type exopeptidase activity	5.57431	0.00379411
GO:0099576	regulation of protein catabolic process at postsynapse, modulating synaptic transmission	5.57431	0.00379411
GO:0031166	integral component of vacuolar membrane	5.57431	0.00379411
GO:0031264	death-inducing signaling complex	5.57431	0.00379411
GO:0031310	intrinsic component of vacuolar membrane	5.57431	0.00379411
GO:0021799	cerebral cortex radially oriented cell migration	5.53051	0.00396397
GO:0005539	glycosaminoglycan binding	5.51844	0.00401212
GO:1903659	regulation of complement-dependent cytotoxicity	5.24861	0.00525481
GO:0060754	positive regulation of mast cell chemotaxis	5.24861	0.00525481
GO:0042588	zymogen granule	4.97169	0.00693141
GO:0072559	NLRP3 inflammasome complex	4.97169	0.00693141
GO:0097264	self proteolysis	4.97169	0.00693141
GO:0051459	regulation of corticotropin secretion	4.97169	0.00693141
GO:0033629	negative regulation of cell adhesion mediated by integrin	4.97169	0.00693141
GO:0060753	regulation of mast cell chemotaxis	4.97169	0.00693141
GO:0022029	telencephalon cell migration	4.80353	0.00820071
GO:0021885	forebrain cell migration	4.59625	0.0100896
GO:0005885	Arp2/3 protein complex	4.51872	0.010903
GO:0001968	fibronectin binding	4.47328	0.0114099
GO:0005576	extracellular region	4.34354	0.0129905
GO:0019835	cytolysis	4.32877	0.0131838
GO:0097194	execution phase of apoptosis	4.32877	0.0131838
GO:0099503	secretory vesicle	4.30176	0.0135447
GO:0005126	cytokine receptor binding	4.27403	0.0139256
GO:0046677	response to antibiotic	4.24562	0.0143269
GO:0008233	peptidase activity	4.2036	0.0149417
GO:0090022	regulation of neutrophil chemotaxis	4.20337	0.0149452
GO:0048019	receptor antagonist activity	4.15715	0.0156521
GO:0098869	cellular oxidant detoxification	4.15715	0.0156521
GO:0033632	regulation of cell-cell adhesion mediated by integrin	4.15715	0.0156521
GO:0061842	microtubule organizing center localization	4.11993	0.0162457
GO:0015689	molybdate ion transport	4.11778	0.0162806
GO:0102009	proline dipeptidase activity	4.11778	0.0162806
GO:0017168	5-oxoprolinase (ATP-hydrolyzing) activity	4.11778	0.0162806
GO:0043381	negative regulation of memory T cell differentiation	4.11778	0.0162806
GO:0018738	S-formylglutathione hydrolase activity	4.11778	0.0162806
GO:0070158	mitochondrial seryl-tRNA aminoacylation	4.11778	0.0162806
GO:0070254	mucus secretion	4.11778	0.0162806
GO:0019357	nicotinate nucleotide biosynthetic process	4.11778	0.0162806
GO:0019358	nicotinate nucleotide salvage	4.11778	0.0162806
GO:0019365	pyridine nucleotide salvage	4.11778	0.0162806
GO:1900010	regulation of corticotropin-releasing hormone receptor activity	4.11778	0.0162806
GO:1900011	negative regulation of corticotropin-releasing hormone receptor activity	4.11778	0.0162806
GO:0021813	cell-cell adhesion involved in neuronal-glial interactions involved in cerebral cortex radial glia guided migration	4.11778	0.0162806
GO:0021859	pyramidal neuron differentiation	4.11778	0.0162806
GO:0021972	corticospinal neuron axon guidance through spinal cord	4.11778	0.0162806
GO:0046497	nicotinate nucleotide metabolic process	4.11778	0.0162806
GO:0097140	BIM-BCL-xl complex	4.11778	0.0162806
GO:0097141	BIM-BCL-2 complex	4.11778	0.0162806
GO:0097158	pre-mRNA intronic pyrimidine-rich binding	4.11778	0.0162806
GO:0097744	urate salt excretion	4.11778	0.0162806
GO:1902278	positive regulation of pancreatic amylase secretion	4.11778	0.0162806
GO:0098594	mucin granule	4.11778	0.0162806
GO:0110008	ncRNA deadenylation	4.11778	0.0162806
GO:0098977	inhibitory chemical synaptic transmission	4.11778	0.0162806
GO:0000301	retrograde transport, vesicle recycling within Golgi	4.11778	0.0162806
GO:1903570	regulation of protein kinase D signaling	4.11778	0.0162806
GO:1903569	positive regulation of protein localization to ciliary membrane	4.11778	0.0162806
GO:1903572	positive regulation of protein kinase D signaling	4.11778	0.0162806
GO:0000924	gamma-tubulin ring complex, centrosomal	4.11778	0.0162806
GO:0050924	positive regulation of negative chemotaxis	4.11778	0.0162806
GO:0050929	induction of negative chemotaxis	4.11778	0.0162806
GO:0001192	maintenance of transcriptional fidelity during DNA-templated transcription elongation	4.11778	0.0162806
GO:0001193	maintenance of transcriptional fidelity during DNA-templated transcription elongation from RNA polymerase II promoter	4.11778	0.0162806
GO:0051460	negative regulation of corticotropin secretion	4.11778	0.0162806
GO:1904716	positive regulation of chaperone-mediated autophagy	4.11778	0.0162806
GO:1905290	negative regulation of CAMKK-AMPK signaling cascade	4.11778	0.0162806
GO:0002575	basophil chemotaxis	4.11778	0.0162806
GO:0002616	regulation of macrophage antigen processing and presentation	4.11778	0.0162806
GO:0002617	negative regulation of macrophage antigen processing and presentation	4.11778	0.0162806
GO:1905924	regulation of invadopodium assembly	4.11778	0.0162806
GO:1905926	positive regulation of invadopodium assembly	4.11778	0.0162806
GO:0003163	sinoatrial node development	4.11778	0.0162806
GO:0003165	Purkinje myocyte development	4.11778	0.0162806
GO:0004516	nicotinate phosphoribosyltransferase activity	4.11778	0.0162806
GO:0031626	beta-endorphin binding	4.11778	0.0162806
GO:0031704	apelin receptor binding	4.11778	0.0162806
GO:0034355	NAD salvage	4.11778	0.0162806
GO:0060183	apelin receptor signaling pathway	4.11778	0.0162806
GO:0060827	regulation of canonical Wnt signaling pathway involved in neural plate anterior/posterior pattern formation	4.11778	0.0162806
GO:0060829	negative regulation of canonical Wnt signaling pathway involved in neural plate anterior/posterior pattern formation	4.11778	0.0162806
GO:0009956	radial pattern formation	4.11778	0.0162806
GO:0035577	azurophil granule membrane	4.11778	0.0162806
GO:0035903	cellular response to immobilization stress	4.11778	0.0162806
GO:0061826	podosome ring	4.11778	0.0162806
GO:0061834	actin filament branch point	4.11778	0.0162806
GO:0061835	ventral surface of cell	4.11778	0.0162806
GO:0062078	TSC1-TSC2 complex binding	4.11778	0.0162806
GO:0090260	negative regulation of retinal ganglion cell axon guidance	4.11778	0.0162806
GO:0090389	phagosome-lysosome fusion involved in apoptotic cell clearance	4.11778	0.0162806
GO:0015098	molybdate ion transmembrane transporter activity	4.11778	0.0162806
GO:0015225	biotin transmembrane transporter activity	4.11778	0.0162806
GO:0048747	muscle fiber development	4.10831	0.0164356
GO:0031341	regulation of cell killing	4.06206	0.0172135
GO:0043129	surfactant homeostasis	4.00079	0.0183012
GO:0048185	activin binding	4.00079	0.0183012
GO:0030449	regulation of complement activation	4.00079	0.0183012
GO:0008191	metalloendopeptidase inhibitor activity	4.00079	0.0183012
GO:0009070	serine family amino acid biosynthetic process	4.00079	0.0183012
GO:0010561	negative regulation of glycoprotein biosynthetic process	4.00079	0.0183012
GO:2000179	positive regulation of neural precursor cell proliferation	3.99884	0.0183368
GO:0098563	intrinsic component of synaptic vesicle membrane	3.94576	0.0193365
GO:0014706	striated muscle tissue development	3.93694	0.0195078
GO:0019005	SCF ubiquitin ligase complex	3.89373	0.0203692
GO:0016787	hydrolase activity	3.88696	0.0205077
GO:0021795	cerebral cortex cell migration	3.88648	0.0205175
GO:0048738	cardiac muscle tissue development	3.88648	0.0205175
GO:0070011	peptidase activity, acting on L-amino acid peptides	3.88611	0.020525
GO:2001056	positive regulation of cysteine-type endopeptidase activity	3.86071	0.021053
GO:0017110	nucleoside-diphosphatase activity	3.85731	0.0211247
GO:0043196	varicosity	3.85731	0.0211247
GO:0070528	protein kinase C signaling	3.85731	0.0211247
GO:0021819	layer formation in cerebral cortex	3.85731	0.0211247
GO:0097202	activation of cysteine-type endopeptidase activity	3.85731	0.0211247
GO:0030225	macrophage differentiation	3.85731	0.0211247
GO:0032813	tumor necrosis factor receptor superfamily binding	3.81375	0.0220653
GO:0016074	snoRNA metabolic process	3.72487	0.0241162
GO:0016894	endonuclease activity, active with either ribo- or deoxyribonucleic acids and producing 3'-phosphomonoesters	3.72487	0.0241162
GO:0048011	neurotrophin TRK receptor signaling pathway	3.72487	0.0241162
GO:0048875	chemical homeostasis within a tissue	3.72487	0.0241162
GO:1903019	negative regulation of glycoprotein metabolic process	3.72487	0.0241162
GO:0005123	death receptor binding	3.72487	0.0241162
GO:0032456	endocytic recycling	3.6751	0.025347
GO:0000086	G2/M transition of mitotic cell cycle	3.60893	0.0270807
GO:0007155	cell adhesion	3.6065	0.0271467
GO:0008381	mechanosensitive ion channel activity	3.60199	0.0272695
GO:0034314	Arp2/3 complex-mediated actin nucleation	3.60199	0.0272695
GO:0061702	inflammasome complex	3.60199	0.0272695
GO:0016798	hydrolase activity, acting on glycosyl bonds	3.59125	0.0275639
GO:2000177	regulation of neural precursor cell proliferation	3.51991	0.0296022
GO:0006919	activation of cysteine-type endopeptidase activity involved in apoptotic process	3.51159	0.0298494
GO:0004175	endopeptidase activity	3.51079	0.0298732
GO:1990380	Lys48-specific deubiquitinase activity	3.48746	0.0305786
GO:0007162	negative regulation of cell adhesion	3.48734	0.0305823
GO:0022610	biological adhesion	3.48542	0.0306409
GO:0002688	regulation of leukocyte chemotaxis	3.48493	0.030656
GO:0044839	cell cycle G2/M phase transition	3.4824	0.0307335
GO:0015878	biotin transport	3.43278	0.032297
GO:0016005	phospholipase A2 activator activity	3.43278	0.032297
GO:0019566	arabinose metabolic process	3.43278	0.032297
GO:0070615	nucleosome-dependent ATPase activity	3.43278	0.032297
GO:0070625	zymogen granule exocytosis	3.43278	0.032297
GO:0071140	resolution of mitotic recombination intermediates	3.43278	0.032297
GO:0071139	resolution of recombination intermediates	3.43278	0.032297
GO:0071307	cellular response to vitamin K	3.43278	0.032297
GO:0021589	cerebellum structural organization	3.43278	0.032297
GO:0046294	formaldehyde catabolic process	3.43278	0.032297
GO:2000225	negative regulation of testosterone biosynthetic process	3.43278	0.032297
GO:0021836	chemorepulsion involved in postnatal olfactory bulb interneuron migration	3.43278	0.032297
GO:0046373	L-arabinose metabolic process	3.43278	0.032297
GO:0046556	alpha-L-arabinofuranosidase activity	3.43278	0.032297
GO:2000777	positive regulation of proteasomal ubiquitin-dependent protein catabolic process involved in cellular response to hypoxia	3.43278	0.032297
GO:2000814	positive regulation of barbed-end actin filament capping	3.43278	0.032297
GO:0072592	oxygen metabolic process	3.43278	0.032297
GO:1901143	insulin catabolic process	3.43278	0.032297
GO:1901383	negative regulation of chorionic trophoblast cell proliferation	3.43278	0.032297
GO:0097532	stress response to acid chemical	3.43278	0.032297
GO:0097533	cellular stress response to acid chemical	3.43278	0.032297
GO:1901551	negative regulation of endothelial cell development	3.43278	0.032297
GO:0047757	chondroitin-glucuronate 5-epimerase activity	3.43278	0.032297
GO:1902276	regulation of pancreatic amylase secretion	3.43278	0.032297
GO:0110017	cap-independent translational initiation of linear mRNA	3.43278	0.032297
GO:1903141	negative regulation of establishment of endothelial barrier	3.43278	0.032297
GO:0000495	box H/ACA snoRNA 3'-end processing	3.43278	0.032297
GO:0000703	oxidized pyrimidine nucleobase lesion DNA N-glycosylase activity	3.43278	0.032297
GO:1903567	regulation of protein localization to ciliary membrane	3.43278	0.032297
GO:1904022	positive regulation of G protein-coupled receptor internalization	3.43278	0.032297
GO:0051424	corticotropin-releasing hormone binding	3.43278	0.032297
GO:1904479	negative regulation of intestinal absorption	3.43278	0.032297
GO:0051664	nuclear pore localization	3.43278	0.032297
GO:1904713	beta-catenin destruction complex binding	3.43278	0.032297
GO:0001971	negative regulation of activation of membrane attack complex	3.43278	0.032297
GO:0002190	cap-independent translational initiation	3.43278	0.032297
GO:0002192	IRES-dependent translational initiation of linear mRNA	3.43278	0.032297
GO:1905799	regulation of intraciliary retrograde transport	3.43278	0.032297
GO:0002946	tRNA C5-cytosine methylation	3.43278	0.032297
GO:0003169	coronary vein morphogenesis	3.43278	0.032297
GO:0140078	class I DNA-(apurinic or apyrimidinic site) endonuclease activity	3.43278	0.032297
GO:0004828	serine-tRNA ligase activity	3.43278	0.032297
GO:0030450	regulation of complement activation, classical pathway	3.43278	0.032297
GO:0030690	Noc1p-Noc2p complex	3.43278	0.032297
GO:0005457	GDP-fucose transmembrane transporter activity	3.43278	0.032297
GO:0031081	nuclear pore distribution	3.43278	0.032297
GO:0006434	seryl-tRNA aminoacylation	3.43278	0.032297
GO:0031989	bombesin receptor signaling pathway	3.43278	0.032297
GO:0033633	negative regulation of cell-cell adhesion mediated by integrin	3.43278	0.032297
GO:0033979	box H/ACA snoRNA metabolic process	3.43278	0.032297
GO:0008627	intrinsic apoptotic signaling pathway in response to osmotic stress	3.43278	0.032297
GO:0008670	2,4-dienoyl-CoA reductase (NADPH) activity	3.43278	0.032297
GO:0060112	generation of ovulation cycle rhythm	3.43278	0.032297
GO:0034964	box H/ACA snoRNA processing	3.43278	0.032297
GO:0060849	regulation of transcription involved in lymphatic endothelial cell fate commitment	3.43278	0.032297
GO:0061463	O-acetyl-ADP-ribose deacetylase activity	3.43278	0.032297
GO:0036080	purine nucleotide-sugar transmembrane transporter activity	3.43278	0.032297
GO:0036303	lymph vessel morphogenesis	3.43278	0.032297
GO:0061860	DNA clamp unloader activity	3.43278	0.032297
GO:0038190	VEGF-activated neuropilin signaling pathway	3.43278	0.032297
GO:0090187	positive regulation of pancreatic juice secretion	3.43278	0.032297
GO:0090285	negative regulation of protein glycosylation in Golgi	3.43278	0.032297
GO:0090537	CERF complex	3.43278	0.032297
GO:0090618	DNA clamp unloading	3.43278	0.032297
GO:0090725	peripheral region of growth cone	3.43278	0.032297
GO:0031225	anchored component of membrane	3.4296	0.0323998
GO:0033628	regulation of cell adhesion mediated by integrin	3.42185	0.032652
GO:0070001	aspartic-type peptidase activity	3.38029	0.0340376
GO:0004190	aspartic-type endopeptidase activity	3.38029	0.0340376
GO:0010950	positive regulation of endopeptidase activity	3.37288	0.0342908
GO:1902622	regulation of neutrophil migration	3.36299	0.0346316
GO:0005801	cis-Golgi network	3.36299	0.0346316
GO:1901681	sulfur compound binding	3.35167	0.0350259
GO:0019882	antigen processing and presentation	3.34049	0.0354195
GO:0071157	negative regulation of cell cycle arrest	3.27967	0.0376409
GO:0050435	amyloid-beta metabolic process	3.27967	0.0376409
GO:0060537	muscle tissue development	3.25213	0.0386917
GO:0052547	regulation of peptidase activity	3.21845	0.0400171
GO:0140098	catalytic activity, acting on RNA	3.21845	0.0400171
GO:0043280	positive regulation of cysteine-type endopeptidase activity involved in apoptotic process	3.18926	0.0412022
GO:0098791	Golgi subcompartment	3.18242	0.041485
GO:0071622	regulation of granulocyte chemotaxis	3.14297	0.0431542
GO:0031146	SCF-dependent proteasomal ubiquitin-dependent protein catabolic process	3.14297	0.0431542
GO:0010952	positive regulation of peptidase activity	3.10537	0.044808
GO:0002042	cell migration involved in sprouting angiogenesis	3.09538	0.0452578
GO:1904994	regulation of leukocyte adhesion to vascular endothelial cell	3.09538	0.0452578
GO:0045471	response to ethanol	3.04132	0.047772
GO:0015526	hexose-phosphate:inorganic phosphate antiporter activity	3.03544	0.0480536
GO:0015747	urate transport	3.03544	0.0480536
GO:0016077	snoRNA catabolic process	3.03544	0.0480536
GO:0016422	mRNA (2'-O-methyladenosine-N6-)-methyltransferase activity	3.03544	0.0480536
GO:0043183	vascular endothelial growth factor receptor 1 binding	3.03544	0.0480536
GO:0043380	regulation of memory T cell differentiation	3.03544	0.0480536
GO:0019389	glucuronoside metabolic process	3.03544	0.0480536
GO:0071314	cellular response to cocaine	3.03544	0.0480536
GO:0071603	endothelial cell-cell adhesion	3.03544	0.0480536
GO:0071623	negative regulation of granulocyte chemotaxis	3.03544	0.0480536
GO:0071633	dihydroceramidase activity	3.03544	0.0480536
GO:0071672	negative regulation of smooth muscle cell chemotaxis	3.03544	0.0480536
GO:2000729	positive regulation of mesenchymal cell proliferation involved in ureter development	3.03544	0.0480536
GO:0072717	cellular response to actinomycin D	3.03544	0.0480536
GO:0072733	response to staurosporine	3.03544	0.0480536
GO:0072734	cellular response to staurosporine	3.03544	0.0480536
GO:0072752	cellular response to rapamycin	3.03544	0.0480536
GO:0097451	glial limiting end-foot	3.03544	0.0480536
GO:0097476	spinal cord motor neuron migration	3.03544	0.0480536
GO:0097477	lateral motor column neuron migration	3.03544	0.0480536
GO:1901492	positive regulation of lymphangiogenesis	3.03544	0.0480536
GO:1901702	salt transmembrane transporter activity	3.03544	0.0480536
GO:1902263	apoptotic process involved in embryonic digit morphogenesis	3.03544	0.0480536
GO:1902309	negative regulation of peptidyl-serine dephosphorylation	3.03544	0.0480536
GO:1902336	positive regulation of retinal ganglion cell axon guidance	3.03544	0.0480536
GO:1903237	negative regulation of leukocyte tethering or rolling	3.03544	0.0480536
GO:1903392	negative regulation of adherens junction organization	3.03544	0.0480536
GO:1903412	response to bile acid	3.03544	0.0480536
GO:1903413	cellular response to bile acid	3.03544	0.0480536
GO:1903593	regulation of histamine secretion by mast cell	3.03544	0.0480536
GO:1903595	positive regulation of histamine secretion by mast cell	3.03544	0.0480536
GO:0051466	positive regulation of corticotropin-releasing hormone secretion	3.03544	0.0480536
GO:0001602	pancreatic polypeptide receptor activity	3.03544	0.0480536
GO:0051715	cytolysis in other organism	3.03544	0.0480536
GO:0001969	regulation of activation of membrane attack complex	3.03544	0.0480536
GO:0002125	maternal aggressive behavior	3.03544	0.0480536
GO:0002196	Ser-tRNA(Ala) hydrolase activity	3.03544	0.0480536
GO:0002605	negative regulation of dendritic cell antigen processing and presentation	3.03544	0.0480536
GO:1905604	negative regulation of maintenance of permeability of blood-brain barrier	3.03544	0.0480536
GO:0004514	nicotinate-nucleotide diphosphorylase (carboxylating) activity	3.03544	0.0480536
GO:0004647	phosphoserine phosphatase activity	3.03544	0.0480536
GO:0004793	threonine aldolase activity	3.03544	0.0480536
GO:0004813	alanine-tRNA ligase activity	3.03544	0.0480536
GO:0140291	peptidyl-glutamate ADP-deribosylation	3.03544	0.0480536
GO:0140293	ADP-ribosylglutamate hydrolase activity	3.03544	0.0480536
GO:0004946	bombesin receptor activity	3.03544	0.0480536
GO:0005760	gamma DNA polymerase complex	3.03544	0.0480536
GO:0031391	Elg1 RFC-like complex	3.03544	0.0480536
GO:0006296	nucleotide-excision repair, DNA incision, 5'-to lesion	3.03544	0.0480536
GO:0006419	alanyl-tRNA aminoacylation	3.03544	0.0480536
GO:0006545	glycine biosynthetic process	3.03544	0.0480536
GO:0032218	riboflavin transport	3.03544	0.0480536
GO:0032487	regulation of Rap protein signal transduction	3.03544	0.0480536
GO:0032571	response to vitamin K	3.03544	0.0480536
GO:0007181	transforming growth factor beta receptor complex assembly	3.03544	0.0480536
GO:0033563	dorsal/ventral axon guidance	3.03544	0.0480536
GO:0008559	ATPase-coupled xenobiotic transmembrane transporter activity	3.03544	0.0480536
GO:0008732	L-allo-threonine aldolase activity	3.03544	0.0480536
GO:0034263	positive regulation of autophagy in response to ER overload	3.03544	0.0480536
GO:0060051	negative regulation of protein glycosylation	3.03544	0.0480536
GO:0060139	positive regulation of apoptotic process by virus	3.03544	0.0480536
GO:0060319	primitive erythrocyte differentiation	3.03544	0.0480536
GO:0010573	vascular endothelial growth factor production	3.03544	0.0480536
GO:0010593	negative regulation of lamellipodium assembly	3.03544	0.0480536
GO:0009826	unidimensional cell growth	3.03544	0.0480536
GO:0010992	ubiquitin recycling	3.03544	0.0480536
GO:0061153	trachea gland development	3.03544	0.0480536
GO:0035877	death effector domain binding	3.03544	0.0480536
GO:0061430	bone trabecula morphogenesis	3.03544	0.0480536
GO:0061513	glucose 6-phosphate:inorganic phosphate antiporter activity	3.03544	0.0480536
GO:0036195	muscle cell projection membrane	3.03544	0.0480536
GO:0061713	anterior neural tube closure	3.03544	0.0480536
GO:1990174	phosphodiesterase decapping endonuclease activity	3.03544	0.0480536
GO:0061825	podosome core	3.03544	0.0480536
GO:0061830	concave side of sperm head	3.03544	0.0480536
GO:1990962	xenobiotic transport across blood-brain barrier	3.03544	0.0480536
GO:0038086	VEGF-activated platelet-derived growth factor receptor signaling pathway	3.03544	0.0480536
GO:0038100	nodal binding	3.03544	0.0480536
GO:0038091	positive regulation of cell proliferation by VEGF-activated platelet derived growth factor receptor signaling pathway	3.03544	0.0480536
GO:0038189	neuropilin signaling pathway	3.03544	0.0480536
GO:0090024	negative regulation of neutrophil chemotaxis	3.03544	0.0480536
GO:0090283	regulation of protein glycosylation in Golgi	3.03544	0.0480536
GO:0015119	hexose phosphate transmembrane transporter activity	3.03544	0.0480536
GO:0015143	urate transmembrane transporter activity	3.03544	0.0480536
GO:0015315	organophosphate:inorganic phosphate antiporter activity	3.03544	0.0480536
GO:0017137	Rab GTPase binding	3.03001	0.0483153
GO:0016676	oxidoreductase activity, acting on a heme group of donors, oxygen as acceptor	3.01063	0.0492608
GO:0043153	entrainment of circadian clock by photoperiod	3.01063	0.0492608
GO:0000242	pericentriolar material	3.01063	0.0492608
GO:0099170	postsynaptic modulation of chemical synaptic transmission	3.01063	0.0492608
GO:0004129	cytochrome-c oxidase activity	3.01063	0.0492608
GO:0015002	heme-copper terminal oxidase activity	3.01063	0.0492608
GO:0001726	ruffle	2.99557	0.0500083
GO:0055002	striated muscle cell development	2.99557	0.0500083
GO:0006413	translational initiation	2.99237	0.0501683
GO:0043169	cation binding	2.98318	0.0506317
GO:0003151	outflow tract morphogenesis	2.94462	0.0526221
GO:0016675	oxidoreductase activity, acting on a heme group of donors	2.9302	0.0533865
GO:0030547	receptor inhibitor activity	2.9302	0.0533865
GO:0060343	trabecula formation	2.9302	0.0533865
GO:0009648	photoperiodism	2.9302	0.0533865
GO:0015629	actin cytoskeleton	2.91426	0.054244
Analysis done using the Partek Flow package. Gene set column contains Gene Ontology identifiers. Enrichment score: negative natural logarithm of the enrichment P-value derived from the Fisher's exact test. The higher the enrichment score, the more overrepresented the GO category is within the input list of significant genes; only gene sets with a p<0.05 are shown.
