# Supplementary material for: Age Worsens the Cognitive Phenotype in Mice Carrying the Thr92Ala-DIO2 Polymorphism
Source: Metabolites. 2022 Jul 8;12(7):629. doi: 10.3390/metabo12070629 (PMC9319877; doi:10.3390/metabo12070629)
Supplement: Supplementary file 1 [file metabolites-12-00629-s001.zip › Table S2- Rna-seq genes from male HC.xlsx]

## Sheet: Sheet1
Table S2- Differentially expressed genes in male Ala92-Dio2 hippocampus .
Gene ID	Chromosome	Total counts	Maximum counts	P-value	FDR step up	Ratio	Log2(Ratio)	Fold change	LSMean (Ala92-Dio2)	LSMean (Thr92-Dio2 mice)
Gm17081	4	80.5929	16.3254	3.2641e-06	0.012801	54.626	5.77151	54.626	7.69634	0.140892
Gm17167	4	141.211	29.975	1.94468e-06	0.0101688	20.8404	4.38131	20.8404	13.9867	0.671134
Gm5859	4	47.2691	10.4372	8.42933e-07	0.00661155	17.8101	4.15462	17.8101	5.4324	0.305018
Gm49980	18	101.667	13.0527	3.88514e-05	0.0720709	5.60254	2.48608	5.60254	10.1917	1.81912
G530011O06Rik	X	43.5228	7.35218	0.00900089	0.999706	3.65013	1.86795	3.65013	4.11595	1.12762
Gm13306	4	26.7902	5.80382	0.0103002	0.999706	2.95885	1.56504	2.95885	1.41035	0.476654
E230020A03Rik	7	25.2834	3.12439	0.000241562	0.237697	2.64355	1.40248	2.64355	2.09454	0.79232
Gm3883	4	170.434	25.5157	0.00287852	0.78764	2.63904	1.40001	2.63904	13.2718	5.02904
Gabra2	5	2251.65	272.765	9.45576e-08	0.00148332	2.34816	1.23153	2.34816	267.743	114.022
Serpine1	5	18.6591	2.63966	0.0175764	0.999706	2.34474	1.22943	2.34474	1.08818	0.464095
Fam205a4	4	98.8484	15.8298	0.000290056	0.267654	2.26831	1.18162	2.26831	4.53869	2.00091
Fam205a3	4	92.8163	16.2104	0.00116014	0.581406	2.26831	1.18162	2.26831	4.64771	2.04898
Wdfy1	1	546.789	60.1351	3.58932e-05	0.0720709	2.2486	1.16902	2.2486	51.3899	22.8542
Nrg4	9	37.729	3.99717	0.00241505	0.74822	2.21153	1.14505	2.21153	3.03178	1.3709
A230006K03Rik	7	20.8844	2.58338	0.0027074	0.7722	2.19653	1.13523	2.19653	1.21787	0.554451
D830030K20Rik	14	28.1657	3.43936	0.0220295	0.999706	2.10014	1.07049	2.10014	3.0992	1.47571
Fhit	14	19.4111	2.19394	0.00626108	0.999706	1.93186	0.949989	1.93186	1.85152	0.958414
Mid1	X	263.672	29.507	0.00966213	0.999706	1.8474	0.885494	1.8474	21.7452	11.7707
Gm37530	4	160.246	23.9761	0.00294664	0.78764	1.83071	0.872401	1.83071	9.50549	5.19225
Gm38340	7	21.9894	2.77724	0.0340504	0.999706	1.78969	0.839711	1.78969	1.33138	0.743916
Slc22a3	17	27.6	5.4537	0.0161453	0.999706	1.78544	0.836279	1.78544	0.538349	0.301522
Sp9	2	81.659	10.984	0.0472535	0.999706	1.76894	0.822881	1.76894	3.94719	2.23139
Npff	15	17.3152	2.24618	0.00451094	0.943508	1.75165	0.808714	1.75165	1.70767	0.974892
9430021M05Rik	2	25.6598	3.47857	0.0456283	0.999706	1.73425	0.794313	1.73425	1.01483	0.585166
Ngb	12	44.8089	5.50138	0.0270672	0.999706	1.71383	0.777222	1.71383	2.78792	1.62672
Gm21093	4	271.383	36.0421	0.0131406	0.999706	1.70923	0.77335	1.70923	14.1736	8.29235
C030005K06Rik	18	20.811	2.15017	0.0313221	0.999706	1.69964	0.765227	1.69964	1.42303	0.837258
Tnnc1	14	31.103	4.26245	0.00660437	0.999706	1.69854	0.764291	1.69854	0.793537	0.467189
1700048O20Rik	9	70.4417	7.59806	0.00164894	0.669191	1.662	0.732922	1.662	4.88456	2.93896
CT010467.1	17	27946.1	2950.91	0.00900406	0.999706	1.65113	0.723452	1.65113	2327.65	1409.74
Gpsm3	17	21.5113	1.91455	0.00307631	0.792405	1.62985	0.704743	1.62985	1.71448	1.05192
AC160138.1	12	19.1301	2.11985	0.00730233	0.999706	1.61796	0.694178	1.61796	1.44119	0.890743
Gm38124	3	22.105	2.6156	0.0108834	0.999706	1.60652	0.68394	1.60652	0.707807	0.440584
Zfp982	4	30.077	2.8382	0.0146422	0.999706	1.59209	0.67092	1.59209	2.22976	1.40052
Asb16	11	52.3633	4.99097	0.00221916	0.744051	1.58953	0.668598	1.58953	4.64204	2.92039
Grtp1	8	56.78	5.13804	0.00422402	0.895435	1.58915	0.668254	1.58915	4.46515	2.80977
Dtl	1	100.26	15.0408	0.028466	0.999706	1.57451	0.654899	1.57451	2.51865	1.59964
Hs3st5	10	51.9797	6.7247	0.00488298	0.969611	1.56395	0.645193	1.56395	1.37172	0.877085
Gm49353	10	42.5415	4.5183	0.01122	0.999706	1.56113	0.642595	1.56113	3.76994	2.41487
Gm43305	14	263.454	28.6585	0.0267304	0.999706	1.55948	0.641064	1.55948	22.9451	14.7133
Ide	19	1247.14	106.679	0.00852108	0.999706	1.54533	0.627911	1.54533	101.766	65.854
Gm45591	7	31.7972	3.06079	0.0131041	0.999706	1.54405	0.626717	1.54405	2.24827	1.45609
Gm42970	3	20.898	2.6532	0.0380013	0.999706	1.54203	0.624834	1.54203	1.05667	0.685242
Cwh43	5	30.8644	3.72858	0.0361548	0.999706	1.52176	0.605744	1.52176	1.28261	0.842845
Pbx4	8	55.7219	6.16375	0.00466652	0.946719	1.52078	0.604815	1.52078	3.83695	2.52301
Olfr316	11	34.9578	4.21346	0.0264458	0.999706	1.51513	0.599443	1.51513	1.82448	1.20417
Cox6a2	7	30.6784	3.00515	0.044197	0.999706	1.50948	0.594047	1.50948	1.8908	1.25262
Myh7b	2	63.7444	6.16375	0.0108109	0.999706	1.50784	0.59248	1.50784	4.42477	2.93452
Susd2	10	124.692	16.4547	0.00370556	0.807348	1.5072	0.591871	1.5072	3.4943	2.3184
Rbis	3	99.9079	9.06372	0.00116138	0.581406	1.49747	0.582522	1.49747	8.12326	5.42467
Ap1g2	14	83.1183	7.98587	0.0158439	0.999706	1.4924	0.57763	1.4924	7.36805	4.93706
Cpne9	6	457.943	60.1948	0.0065526	0.999706	1.47573	0.561425	1.47573	17.4917	11.8529
Gm20878	4	87.091	13.3692	0.0281657	0.999706	1.47343	0.559182	1.47343	3.83076	2.59989
Myh7	14	134.7	14.0537	0.0126827	0.999706	1.45815	0.544141	1.45815	8.13472	5.57879
L3mbtl1	2	148.938	15.0931	0.0151498	0.999706	1.42583	0.511799	1.42583	8.56138	6.0045
Cd44	2	53.4651	5.78054	0.04195	0.999706	1.40855	0.494216	1.40855	5.5704	3.95469
Kcnh4	11	178.777	25.6416	0.0436536	0.999706	1.40778	0.493423	1.40778	3.75967	2.67064
Fgfbp3	19	90.8608	8.33537	0.0136428	0.999706	1.40368	0.489216	1.40368	6.82851	4.86471
Gm37345	3	26.0119	2.6532	0.0289574	0.999706	1.39825	0.483622	1.39825	1.31192	0.93826
Tnfrsf8	4	43.7336	5.76268	0.041563	0.999706	1.38838	0.473406	1.38838	1.8337	1.32075
Gm26703	5	85.3951	7.82319	0.0239016	0.999706	1.38143	0.466167	1.38143	6.37796	4.61691
Pou6f2	13	28.5308	3.01674	0.0161008	0.999706	1.37525	0.459695	1.37525	1.5883	1.15492
C77080	4	315.052	35.2005	0.0286279	0.999706	1.3726	0.456909	1.3726	17.9091	13.0476
Tmem163	1	101.782	10.984	0.043492	0.999706	1.36781	0.451873	1.36781	5.69048	4.16027
Prickle3	X	29.4522	2.5899	0.0225849	0.999706	1.3602	0.443815	1.3602	1.99023	1.46319
Def6	17	19.2502	1.71001	0.0152569	0.999706	1.35285	0.436007	1.35285	1.21951	0.901435
Mis18a	16	74.6936	7.21011	0.028035	0.999706	1.34243	0.424842	1.34243	6.62335	4.93387
Wnt4	4	224.138	23.4675	0.000237553	0.237697	1.3401	0.422341	1.3401	12.2653	9.1525
9830144P21Rik	2	91.1654	8.48341	0.0269781	0.999706	1.32772	0.408954	1.32772	6.05978	4.56404
Trabd2b	4	104.801	13.6775	0.0447142	0.999706	1.32586	0.406928	1.32586	5.24617	3.95681
Kiss1r	10	84.8682	7.35317	0.00584103	0.999706	1.324	0.404902	1.324	5.36839	4.05468
Entpd4b	14	662.092	55.596	0.000232058	0.237697	1.32328	0.404115	1.32328	49.1879	37.1713
Casp3	8	134.496	11.6267	0.00880419	0.999706	1.32313	0.403954	1.32313	8.16959	6.17445
Entpd4	14	711.504	56.2977	6.0043e-06	0.0188379	1.32002	0.400563	1.32002	54.2547	41.1013
Kcnt1	2	1903.01	199.751	0.00265235	0.771153	1.31316	0.393045	1.31316	71.5131	54.4587
Sgpp2	1	266.269	24.5455	0.00549569	0.999706	1.30775	0.387092	1.30775	14.7464	11.2762
Zfp772	7	193.473	15.6632	0.000655641	0.467502	1.30681	0.386051	1.30681	14.9706	11.4558
Adamts2	11	136.652	12.4933	0.0279696	0.999706	1.30451	0.383511	1.30451	11.4204	8.75455
Vwa5b2	16	694.47	72.3321	0.0479645	0.999706	1.30289	0.381712	1.30289	33.6256	25.8086
4930431P19Rik	7	63.0069	6.2508	0.0444877	0.999706	1.30233	0.381092	1.30233	5.67843	4.36022
Cgref1	5	173.466	16.4616	0.0133859	0.999706	1.2952	0.373174	1.2952	8.3622	6.4563
Gm9917	9	68.4772	5.92492	0.00643339	0.999706	1.29326	0.371017	1.29326	4.37252	3.38099
Shroom1	11	143.114	13.6081	0.0150617	0.999706	1.29014	0.367531	1.29014	9.17975	7.1153
A230057D06Rik	7	375.805	37.7693	0.00878078	0.999706	1.28603	0.36292	1.28603	21.5704	16.7729
Bean1	8	176.44	18.254	0.0151319	0.999706	1.28464	0.361362	1.28464	9.04914	7.04412
Gm14137	2	58.9309	5.53158	0.0256069	0.999706	1.27793	0.353813	1.27793	3.88349	3.03888
Cyp4f15	17	162.17	15.4327	0.0217031	0.999706	1.27686	0.352598	1.27686	9.57509	7.49894
Itih3	14	315.015	27.7592	0.0107839	0.999706	1.27515	0.350663	1.27515	21.1977	16.6238
Vip	10	317.408	36.0337	0.0336312	0.999706	1.27153	0.346563	1.27153	13.3261	10.4804
Zfp369	13	659.628	54.6345	0.00195657	0.697562	1.26813	0.342701	1.26813	52.8357	41.6643
Tnfaip8l1	17	90.0235	7.50711	0.00934729	0.999706	1.26311	0.336985	1.26311	5.95217	4.7123
Dctd	8	78.0896	6.67443	0.0394486	0.999706	1.26234	0.336096	1.26234	5.32365	4.2173
Fnbp1l	3	2089.14	219.117	0.0432071	0.999706	1.2487	0.320429	1.2487	79.0028	63.268
Zfp423	8	269.107	21.8998	0.0257098	0.999706	1.24537	0.316573	1.24537	19.2814	15.4825
Dgat1	15	203.064	18.0169	0.0221065	0.999706	1.24363	0.314561	1.24363	13.623	10.9542
Gm2058	7	84.8528	7.48765	0.0164547	0.999706	1.23626	0.305982	1.23626	6.83327	5.52738
Bloc1s5	13	189.205	16.0361	0.00750488	0.999706	1.23283	0.30197	1.23283	13.8006	11.1943
Plxna3	X	504.204	43.8568	0.0418996	0.999706	1.22926	0.297794	1.22926	33.4372	27.201
Tbc1d2b	9	294.883	24.8918	0.0182396	0.999706	1.22368	0.291232	1.22368	18.5868	15.1892
Plagl1	10	443.959	37.9534	0.0421769	0.999706	1.22136	0.288492	1.22136	28.971	23.7202
1110012L19Rik	X	88.604	7.36514	0.0169334	0.999706	1.21939	0.286155	1.21939	7.10353	5.8255
Stk38l	6	459.803	36.134	0.00118601	0.581406	1.2156	0.281667	1.2156	31.7125	26.088
Rab26	17	331.191	26.3932	0.0465718	0.999706	1.21501	0.280973	1.21501	22.2286	18.2949
Ankrd42	7	161.075	12.8146	0.0451226	0.999706	1.20901	0.273826	1.20901	11.1719	9.2405
2310022A10Rik	7	256.483	20.1111	0.00575701	0.999706	1.2035	0.267241	1.2035	18.066	15.0112
Ell2	13	388.771	30.757	0.0278261	0.999706	1.20149	0.26483	1.20149	27.1535	22.5998
Nrsn1	13	4956.88	453.627	0.00227234	0.744051	1.19813	0.260787	1.19813	294.563	245.852
Pitpnm3	11	1666.69	183.331	0.0303995	0.999706	1.19235	0.253808	1.19235	70.0005	58.708
Plppr3	10	659.161	62.2689	0.0439209	0.999706	1.19105	0.25223	1.19105	34.7393	29.167
Slc30a6	17	126.104	10.3695	0.0412245	0.999706	1.19086	0.252007	1.19086	9.70013	8.14547
Map4k2	19	1036.94	85.6055	0.0331435	0.999706	1.18729	0.247678	1.18729	65.9647	55.5589
Gfra2	14	764.035	85.5355	0.0411552	0.999706	1.18653	0.246751	1.18653	33.16	27.947
Ppm1h	10	1383.81	118.861	4.6075e-05	0.0722778	1.18471	0.244534	1.18471	94.6656	79.9061
Rims4	2	1442.33	139.551	0.0267844	0.999706	1.18456	0.244353	1.18456	69.9838	59.0799
Gpatch11	17	348.93	27.2399	0.0176743	0.999706	1.18417	0.243872	1.18417	23.9081	20.1898
Etnppl	3	355.466	30.2849	0.0303771	0.999706	1.18083	0.2398	1.18083	21.5682	18.2653
Lrig1	6	423.476	34.7807	0.0316668	0.999706	1.17927	0.237899	1.17927	29.0888	24.6667
Zranb3	1	123.521	10.0072	0.0444591	0.999706	1.17671	0.234754	1.17671	9.79693	8.32572
Slc6a7	18	980.509	78.1849	0.0280018	0.999706	1.17613	0.234043	1.17613	67.7993	57.6463
Prxl2b	4	392.714	33.0481	0.0183516	0.999706	1.17403	0.231465	1.17403	26.3269	22.4244
B3gat2	1	352.703	28.5963	0.0162723	0.999706	1.16583	0.221361	1.16583	28.1272	24.1263
Flrt1	19	441.117	41.1837	0.0472503	0.999706	1.16474	0.220012	1.16474	20.5287	17.6251
Frs3	17	205.111	16.3376	0.0284371	0.999706	1.16118	0.215587	1.16118	13.2401	11.4023
Vbp1	X	726.849	59.1816	0.00470734	0.946719	1.15859	0.212369	1.15859	58.0867	50.1357
Haus2	2	392.162	30.6722	0.0113314	0.999706	1.15767	0.211229	1.15767	29.6152	25.5817
Pitpnm1	19	2478.62	217.466	0.0172369	0.999706	1.15759	0.211119	1.15759	148.51	128.293
Ppp1r26	2	394.206	33.8118	0.0493467	0.999706	1.15656	0.209834	1.15656	22.8258	19.736
Zfp612	8	745.985	59.7914	0.00589983	0.999706	1.15325	0.205707	1.15325	50.7835	44.0351
Grk3	5	2616.15	224.604	0.008176	0.999706	1.15027	0.201973	1.15027	169.874	147.682
Tmem38b	4	192.578	18.5584	0.0421612	0.999706	1.15005	0.201692	1.15005	16.4151	14.2734
Mmab	5	407.438	29.6406	0.000530316	0.437845	1.14704	0.197913	1.14704	27.8905	24.3152
Plagl2	2	199.433	15.2634	0.0228647	0.999706	1.14545	0.195912	1.14545	14.1405	12.345
Zfp383	7	206.996	15.974	0.00834951	0.999706	1.14495	0.195289	1.14495	15.7303	13.7388
Asphd1	7	253.564	22.009	0.0262615	0.999706	1.14403	0.194129	1.14403	15.7957	13.807
Uqcc2	17	366.145	28.5267	0.014897	0.999706	1.144	0.194083	1.144	24.7612	21.6444
Hdac4	1	973.856	76.2402	0.0168832	0.999706	1.14355	0.193516	1.14355	68.1966	59.636
Zdhhc16	19	301.142	23.3518	0.0303963	0.999706	1.14158	0.191037	1.14158	20.7424	18.1698
BC017158	7	317.451	23.8884	0.0273798	0.999706	1.1403	0.189419	1.1403	22.4403	19.6792
Dzank1	2	4343.98	360.695	0.0361128	0.999706	1.14027	0.189381	1.14027	257.468	225.794
2310022B05Rik	8	993.43	88.9442	0.0447883	0.999706	1.13893	0.187685	1.13893	84.1755	73.9073
Cmtm4	8	2945.93	235.777	0.00690741	0.999706	1.13825	0.186819	1.13825	186.105	163.5
Cplx1	5	7323.64	565.238	0.00632362	0.999706	1.13733	0.185652	1.13733	472.355	415.319
Pck2	14	369.042	32.1242	0.0385618	0.999706	1.13448	0.182036	1.13448	30.5431	26.9225
Fgd6	10	447.206	35.1146	0.0150746	0.999706	1.13419	0.181656	1.13419	28.6918	25.2972
Slc45a4	15	870.532	66.2862	0.00608026	0.999706	1.13257	0.179595	1.13257	62.9696	55.5991
Mapkbp1	2	990.968	72.6818	0.0126448	0.999706	1.13037	0.176794	1.13037	67.344	59.5769
Tbc1d9b	11	3251.82	259.038	0.0381099	0.999706	1.13002	0.176352	1.13002	218.434	193.301
Invs	4	264.958	20.1748	0.0367603	0.999706	1.12984	0.176119	1.12984	17.8592	15.8068
Tsr2	X	1078.21	82.3284	2.99846e-05	0.0720709	1.12874	0.174711	1.12874	75.9503	67.2878
Guk1	11	652.016	48.0557	0.00811688	0.999706	1.12827	0.174112	1.12827	47.4065	42.017
Cdc26	4	314.918	23.5977	0.0080793	0.999706	1.12696	0.172437	1.12696	22.6114	20.064
Katnb1	8	511.543	39.9627	0.0243121	0.999706	1.12688	0.172328	1.12688	34.4533	30.5742
Gng3	19	1333.2	108.409	0.0196721	0.999706	1.1255	0.170564	1.1255	86.9376	77.2437
Zfp956	6	334.598	26.6396	0.0365484	0.999706	1.12506	0.170007	1.12506	25.7502	22.8878
Slc25a27	17	711.702	56.5002	0.0309495	0.999706	1.12442	0.169185	1.12442	45.8372	40.7651
Dgka	10	146.647	11.7528	0.0367485	0.999706	1.12383	0.168418	1.12383	11.2116	9.97627
Fabp3	4	309.994	25.7796	0.0335463	0.999706	1.12349	0.16799	1.12349	18.538	16.5003
Ccng2	5	684.674	53.5154	0.0263418	0.999706	1.12333	0.167787	1.12333	51.5367	45.8784
Slc7a6	8	487.557	39.9909	0.0341451	0.999706	1.1233	0.16774	1.1233	32.9156	29.3027
Bag1	4	766.07	62.5845	0.0422477	0.999706	1.12305	0.167418	1.12305	49.1344	43.751
Rufy2	10	1352.81	110.63	0.0166803	0.999706	1.1216	0.165562	1.1216	83.5995	74.5357
Rab11fip5	6	1443.23	119.834	0.041737	0.999706	1.12156	0.165509	1.12156	93.7064	83.55
Castor2	5	2716.01	213.495	0.0197038	0.999706	1.11904	0.162262	1.11904	177.913	158.987
Kcnq5	1	1555.83	118.064	0.0295833	0.999706	1.11849	0.161558	1.11849	101.272	90.5429
4931428F04Rik	8	316.28	26.2133	0.0402083	0.999706	1.11757	0.160361	1.11757	20.5041	18.3471
Pim2	X	502.144	37.4915	0.0317204	0.999706	1.11451	0.156414	1.11451	34.6321	31.0737
Cep85l	10	536.582	43.8817	0.0429508	0.999706	1.11195	0.153094	1.11195	41.493	37.3155
Cir1	2	416.261	32.6883	0.0246139	0.999706	1.11135	0.152314	1.11135	31.2335	28.104
Rxra	2	601.349	44.8696	0.0136948	0.999706	1.1099	0.150436	1.1099	44.7151	40.2874
Pgs1	11	850.084	66.4673	0.0312509	0.999706	1.10828	0.148328	1.10828	55.1205	49.735
Atp5j2	5	782.646	59.7711	0.0495912	0.999706	1.10743	0.14722	1.10743	53.8665	48.6408
Slc41a1	1	1135.03	100.551	0.0424548	0.999706	1.10595	0.14528	1.10595	91.3346	82.5851
Ptpru	4	690.581	55.5669	0.0402563	0.999706	1.10533	0.144479	1.10533	54.0569	48.9056
Arl8a	1	1983.82	148.989	0.00731516	0.999706	1.10455	0.143454	1.10455	136.561	123.635
Ppp2r5b	19	1432.76	110.987	0.0254372	0.999706	1.10444	0.143314	1.10444	92.836	84.0571
Tpd52	3	889.401	75.9554	0.0232793	0.999706	1.10269	0.141028	1.10269	52.9374	48.0075
Ift22	5	507.214	42.1828	0.0491829	0.999706	1.10232	0.140541	1.10232	31.832	28.8773
Wwc2	8	724.235	58.1774	0.00601086	0.999706	1.10169	0.139715	1.10169	56.4871	51.2733
Elavl3	9	4151.12	304.708	0.00265457	0.771153	1.10096	0.138761	1.10096	281.377	255.574
Slc9a6	X	2132.27	162.225	0.0450868	0.999706	1.10069	0.138409	1.10069	158.875	144.341
Cyp46a1	12	1669.47	145.083	0.0468986	0.999706	1.10045	0.138091	1.10045	89.211	81.0679
Evl	12	842.065	74.8409	0.0493034	0.999706	1.09885	0.135991	1.09885	48.1987	43.863
Atp8b2	3	1262.15	102.06	0.0463879	0.999706	1.09855	0.135595	1.09855	77.4941	70.5424
Dcp2	18	1543.45	115.236	0.0497766	0.999706	1.09838	0.135372	1.09838	113.758	103.569
Mical3	6	1801.31	150.93	0.0427661	0.999706	1.09728	0.133933	1.09728	103.341	94.1795
Zfp704	3	1701.16	127.224	0.0387513	0.999706	1.09653	0.132939	1.09653	122.034	111.291
Thoc2l	5	679.06	50.0994	0.0159039	0.999706	1.09356	0.129029	1.09356	45.0072	41.1567
Rnf114	2	760.854	57.517	0.0299703	0.999706	1.09346	0.128906	1.09346	50.0395	45.7624
Rfx5	3	365.989	27.4575	0.0269283	0.999706	1.0915	0.126308	1.0915	25.0478	22.9481
Rab2a	4	3329.43	259.226	0.0158044	0.999706	1.08523	0.118005	1.08523	245.771	226.469
Rad54l2	9	674.199	48.787	0.0147396	0.999706	1.08522	0.117991	1.08522	48.3044	44.5111
Zrsr1	11	985.709	70.1082	0.0240416	0.999706	1.08266	0.114584	1.08266	68.3754	63.1548
Gtpbp2	17	880.481	64.8227	0.00760743	0.999706	1.08228	0.114078	1.08228	60.6139	56.0055
Gramd1a	7	1511.04	114.414	0.0396241	0.999706	1.08127	0.112723	1.08127	98.6516	91.237
Tbc1d22a	15	506.698	37.6142	0.0359617	0.999706	1.08112	0.112526	1.08112	34.0655	31.5095
Sub1	15	2503.72	183.596	0.0293544	0.999706	1.08099	0.112359	1.08099	177.706	164.392
Irgq	7	1912	146.831	0.040101	0.999706	1.0802	0.111295	1.0802	122.762	113.648
Fasn	11	4299.05	309.29	0.0259733	0.999706	1.07924	0.110015	1.07924	295.355	273.669
Atp6v0b	4	1828.05	137.734	0.00109365	0.581406	1.07795	0.108285	1.07795	117.87	109.347
Acat1	9	841.633	62.3133	0.0181523	0.999706	1.07531	0.104757	1.07531	61.5901	57.2764
Limk2	11	1473.09	108.911	0.0351589	0.999706	1.07253	0.101015	1.07253	98.8351	92.1516
Cpeb2	5	1387.23	105.393	0.0382042	0.999706	1.07105	0.099026	1.07105	88.6704	82.7883
R3hdm4	10	3559.09	266.186	0.0490977	0.999706	1.07093	0.0988583	1.07093	259.868	242.658
Pdpr	8	522.354	38.1312	0.0445874	0.999706	1.06994	0.0975252	1.06994	37.3876	34.9438
Ergic2	6	657.832	47.5152	0.0250771	0.999706	1.06467	0.0904099	1.06467	44.9002	42.1728
Rnf44	13	2198.76	167.41	0.0414585	0.999706	1.06382	0.0892497	1.06382	141.378	132.897
Hdgf	3	1755.61	124.245	0.0268589	0.999706	1.05616	0.0788256	1.05616	120.09	113.705
Tm9sf4	2	1200.17	89.2851	0.0325757	0.999706	1.05588	0.0784443	1.05588	75.671	71.6664
Lsm14b	2	1010.38	73.1794	0.0374878	0.999706	1.05287	0.0743221	1.05287	65.9175	62.6077
Mprip	11	5663.62	397.037	0.0499232	0.999706	0.965719	-0.0503244	-1.0355	374.808	388.113
Rpl4	9	4646.47	337.972	0.0448791	0.999706	0.949477	-0.0747955	-1.05321	308.447	324.86
BC005537	13	3679.56	258.706	0.00368615	0.807348	0.949337	-0.0750072	-1.05337	233.292	245.742
Etv3	3	632.957	46.2272	0.0168333	0.999706	0.947483	-0.0778278	-1.05543	39.5382	41.7297
Eif4b	15	3116.81	241.987	0.0410412	0.999706	0.943721	-0.0835674	-1.05964	219.297	232.375
Actb	5	13731.4	1118.5	0.0374376	0.999706	0.943179	-0.084396	-1.06024	992.183	1051.96
Ddhd2	8	1052.98	77.8232	0.04332	0.999706	0.941915	-0.0863311	-1.06167	71.3591	75.7596
Oga	19	3773.51	268.125	0.0053945	0.999706	0.939701	-0.0897266	-1.06417	241.299	256.783
Rrp1	10	2990.03	212.358	0.00802148	0.999706	0.939128	-0.0906064	-1.06482	191.852	204.287
Cct2	10	1419.52	106.063	0.0149158	0.999706	0.937812	-0.0926301	-1.06631	97.384	103.842
Txn2	15	1134.65	83.5319	0.0422156	0.999706	0.937181	-0.0936008	-1.06703	70.0412	74.7361
Slc25a11	11	937.428	67.9663	0.0434721	0.999706	0.935478	-0.0962242	-1.06897	61.7638	66.0238
Klf13	7	3514.37	279.566	0.0391368	0.999706	0.934013	-0.0984858	-1.07065	250.151	267.824
Ptpn11	5	3249.82	237.905	0.00811274	0.999706	0.932526	-0.100783	-1.07236	214.11	229.602
Hnrnph2	X	2150.61	154.336	0.0116094	0.999706	0.930892	-0.103314	-1.07424	141.461	151.962
Ik	18	1045.5	77.3151	0.0234393	0.999706	0.92721	-0.109032	-1.0785	69.7165	75.1895
Capza2	6	3838.48	326.631	0.0166449	0.999706	0.926724	-0.109788	-1.07907	287.029	309.725
Coa3	11	544.776	39.8609	0.0169559	0.999706	0.925264	-0.112064	-1.08077	34.8975	37.7163
Arf3	15	20862	1555.46	0.0360152	0.999706	0.924923	-0.112595	-1.08117	1373.4	1484.88
Anxa6	11	1004.87	82.8926	0.0176189	0.999706	0.924755	-0.112856	-1.08137	70.6888	76.4405
Tmem8b	4	1632.5	124.2	0.0431701	0.999706	0.924393	-0.113422	-1.08179	110.188	119.2
Cuta	17	323.759	23.8913	0.0497168	0.999706	0.924384	-0.113437	-1.0818	20.0175	21.655
Ciao1	2	607.525	45.8662	0.0462068	0.999706	0.923526	-0.114775	-1.08281	40.995	44.3896
Lix1	17	910.61	69.1964	0.0463503	0.999706	0.921877	-0.117354	-1.08474	54.4634	59.0789
Prkce	17	9160.66	797.315	0.0175186	0.999706	0.921744	-0.117562	-1.0849	714.966	775.667
Zrsr2	X	564.287	41.5421	0.0341529	0.999706	0.920744	-0.119128	-1.08608	35.9238	39.0161
Nfyb	10	689.05	50.4617	0.0448483	0.999706	0.920266	-0.119877	-1.08664	45.2347	49.1539
Adnp2	18	520.875	37.8417	0.0245073	0.999706	0.919395	-0.121244	-1.08767	33.301	36.2205
Golga3	5	975.7	73.5287	0.0245893	0.999706	0.919216	-0.121524	-1.08788	64.3953	70.0546
Anp32b	4	567.404	43.9037	0.0326872	0.999706	0.91918	-0.121581	-1.08793	38.8365	42.2513
Sema6d	2	1492.92	118.949	0.0191601	0.999706	0.919051	-0.121782	-1.08808	107.433	116.896
Tmod1	4	771.964	66.541	0.042776	0.999706	0.918565	-0.122546	-1.08865	39.048	42.5098
Cog5	12	878.729	82.3158	0.0315037	0.999706	0.918476	-0.122685	-1.08876	70.1345	76.3597
Rnf214	9	792.587	59.1648	0.033857	0.999706	0.916834	-0.125268	-1.09071	53.7602	58.6368
Suclg1	6	796.227	61.0885	0.0481258	0.999706	0.916345	-0.126038	-1.09129	53.3554	58.2264
Arhgef11	3	1334.6	104.681	0.0490698	0.999706	0.915997	-0.126586	-1.09171	89.8435	98.0828
Btbd6	12	640.609	46.5869	0.025231	0.999706	0.91598	-0.126613	-1.09173	38.767	42.323
Rac1	5	4079.56	312.965	0.0140578	0.999706	0.914626	-0.128746	-1.09334	274.41	300.024
Stx6	1	1109.98	83.5595	0.00901058	0.999706	0.914573	-0.12883	-1.09341	74.5833	81.5498
Trappc2	X	481.862	38.3896	0.0340784	0.999706	0.914517	-0.128918	-1.09347	33.1655	36.2656
Tab3	X	442.26	32.7705	0.00499565	0.979584	0.914375	-0.129142	-1.09364	28.8575	31.5598
Nars	18	2513.08	186.256	0.0151455	0.999706	0.914372	-0.129147	-1.09365	162.789	178.034
Zfp212	6	199.16	14.6344	0.0261272	0.999706	0.91359	-0.130382	-1.09458	13.2443	14.497
Brpf1	6	552.001	43.3463	0.0299794	0.999706	0.913454	-0.130596	-1.09475	38.0944	41.7037
Sdr39u1	14	465.096	34.0041	0.0375576	0.999706	0.913205	-0.130989	-1.09504	28.4106	31.1109
Ndrg3	2	6495.47	483.611	0.0107668	0.999706	0.913162	-0.131057	-1.0951	418.303	458.082
Ugp2	11	1212.68	91.5053	0.031378	0.999706	0.91228	-0.132452	-1.09616	80.0912	87.7924
Ahsa1	12	1029.51	81.2224	0.0351283	0.999706	0.912048	-0.132818	-1.09643	70.2843	77.0621
Mars2	1	569.116	41.2916	0.0152039	0.999706	0.910666	-0.135006	-1.0981	34.2763	37.6387
Cfap20	8	569.838	41.7932	0.0104079	0.999706	0.909016	-0.137622	-1.10009	34.194	37.6165
Napa	7	2459.96	187.386	0.0326895	0.999706	0.908837	-0.137906	-1.10031	162.168	178.434
Gopc	10	869.792	62.6792	0.000986233	0.581406	0.908622	-0.138248	-1.10057	55.3519	60.9185
Creld1	6	763.345	58.857	0.0358294	0.999706	0.908583	-0.13831	-1.10061	46.0506	50.684
Ncl	1	3530.6	259.768	0.0239119	0.999706	0.906613	-0.141441	-1.10301	229.593	253.243
Tmem9	1	608.394	48.9463	0.0317415	0.999706	0.906223	-0.142063	-1.10348	43.7068	48.2297
Zfp729a	13	296.799	22.8116	0.0277354	0.999706	0.905331	-0.143482	-1.10457	20.4275	22.5636
Cttnbp2	6	3089.82	282.615	0.0484586	0.999706	0.905204	-0.143685	-1.10472	239.951	265.079
Usp34	11	2501.39	184.419	0.0152269	0.999706	0.905079	-0.143884	-1.10488	162.512	179.555
Chtop	3	1991.31	142.588	0.00118544	0.581406	0.904709	-0.144474	-1.10533	124.398	137.5
Sptb	12	3726.11	325.996	0.0426747	0.999706	0.90397	-0.145654	-1.10623	288.11	318.717
Arpc3	5	1079.05	85.1925	0.0125151	0.999706	0.903776	-0.145963	-1.10647	73.6946	81.5408
Slitrk5	14	1025.02	85.5238	0.0172242	0.999706	0.903515	-0.14638	-1.10679	72.2985	80.0192
Rfc1	5	521.055	38.8804	0.0110996	0.999706	0.903435	-0.146508	-1.10689	34.0691	37.7106
Snn	16	3082.53	234.236	0.0330782	0.999706	0.903182	-0.146911	-1.1072	202.371	224.064
Yars	4	1050.3	76.8004	0.0105121	0.999706	0.902941	-0.147297	-1.10749	66.2318	73.3512
Cacna1e	1	7805.02	687.388	0.0073145	0.999706	0.902592	-0.147854	-1.10792	581.497	644.252
Rbfox1	16	2996.91	259.575	0.0275576	0.999706	0.900707	-0.15087	-1.11024	221.305	245.702
Gm12183	11	1267.97	95.397	0.0290584	0.999706	0.900528	-0.151157	-1.11046	84.4991	93.8329
Ociad1	5	3179.15	248.934	0.0153983	0.999706	0.899327	-0.153082	-1.11194	212.582	236.379
Xrn1	9	921.914	71.0542	0.00140525	0.648358	0.898426	-0.154529	-1.11306	61.31	68.2416
Mfn2	4	2996.36	228.709	0.00345784	0.807348	0.898208	-0.154879	-1.11333	198.344	220.822
Drg1	11	795.627	61.0431	0.0135908	0.999706	0.898145	-0.15498	-1.11341	53.5586	59.6325
Cdh9	15	400.168	40.0257	0.00651577	0.999706	0.897478	-0.156052	-1.11423	34.5663	38.5149
Cacul1	19	1271.72	94.5023	0.00524928	0.999706	0.896664	-0.15736	-1.11524	80.1078	89.3398
Ift52	2	327.493	24.3613	0.00544024	0.999706	0.894612	-0.160666	-1.1178	20.7442	23.1879
Kif1bp	10	2052	173.403	0.00792224	0.999706	0.89372	-0.162105	-1.11892	148.444	166.096
Dnal4	15	465.326	35.0179	0.0319161	0.999706	0.893186	-0.162968	-1.11959	29.9281	33.5072
Gm8226	9	919.757	70.4944	0.0113536	0.999706	0.893066	-0.163161	-1.11974	59.4183	66.533
Zfp948	17	205.357	17.0651	0.0439477	0.999706	0.892828	-0.163546	-1.12004	11.2389	12.5879
Nrn1	13	2273.23	204.296	0.0454722	0.999706	0.891971	-0.164932	-1.12111	170.929	191.63
Actr2	11	5742.81	517.464	0.0142509	0.999706	0.891562	-0.165592	-1.12163	426.405	478.267
Adar	3	2814.16	220.381	0.0129432	0.999706	0.891482	-0.165722	-1.12173	164.756	184.811
Ppp2r2a	14	1224.7	93.3721	0.0273107	0.999706	0.891444	-0.165785	-1.12178	74.4108	83.4723
Mrpl13	15	209.949	15.3139	0.0176458	0.999706	0.891314	-0.165994	-1.12194	12.9675	14.5487
Elof1	9	362.37	27.8768	0.036151	0.999706	0.889633	-0.168718	-1.12406	21.3471	23.9954
Ufc1	1	537.178	42.7532	0.0153558	0.999706	0.888863	-0.169966	-1.12503	35.2779	39.6888
Zfp949	9	326.931	25.9052	0.0349402	0.999706	0.887612	-0.171999	-1.12662	21.1516	23.8298
Vps45	3	358.595	27.1781	0.0206011	0.999706	0.886808	-0.173306	-1.12764	23.1942	26.1547
Aimp1	3	362.021	28.0667	0.0245457	0.999706	0.885936	-0.174726	-1.12875	23.5632	26.597
Paqr9	9	1318.89	118.782	0.0360962	0.999706	0.885163	-0.175985	-1.12974	101.576	114.754
Tmem18	12	597.303	46.8822	0.0487702	0.999706	0.884428	-0.177183	-1.13067	38.0457	43.0172
Ndufb4c	15	416.876	32.2141	0.0175514	0.999706	0.883539	-0.178634	-1.13181	25.2793	28.6114
Gabpb1	2	228.432	17.5943	0.029637	0.999706	0.882771	-0.179889	-1.1328	13.5412	15.3394
Gpr89	3	504.878	37.5441	0.0133575	0.999706	0.882587	-0.18019	-1.13303	32.0533	36.3175
Ppp3ca	3	21502	2081.48	0.0113448	0.999706	0.88243	-0.180446	-1.13323	1729.01	1959.38
Vps13c	9	2467.8	231.459	0.00530915	0.999706	0.882209	-0.180807	-1.13352	193.878	219.764
Gm6136	1	1266.28	97.0325	0.00332159	0.807348	0.88167	-0.181689	-1.13421	80.7738	91.6145
Kcnj3	2	2384.17	202.356	0.0498946	0.999706	0.881017	-0.182758	-1.13505	165.838	188.235
Zfp746	6	401.486	30.5217	0.0420945	0.999706	0.880602	-0.183439	-1.13559	25.6427	29.1196
Polr2g	19	466.748	35.7615	0.0124273	0.999706	0.880231	-0.184045	-1.13606	30.519	34.6716
Mlh3	12	437.167	37.226	0.034986	0.999706	0.879371	-0.185457	-1.13718	29.7858	33.8718
Syne1	10	9636.87	741.386	0.000634863	0.467502	0.879357	-0.185479	-1.13719	627.748	713.872
Fam13c	10	1108.78	90.4471	0.0169395	0.999706	0.879049	-0.185985	-1.13759	74.8053	85.098
Fbxo7	10	615.385	49.2017	0.0233005	0.999706	0.878655	-0.186632	-1.1381	35.3788	40.2647
Rars	11	388.041	30.3536	0.0162927	0.999706	0.87695	-0.189433	-1.14032	25.1198	28.6444
Rcc2	4	1337.02	104.806	0.00752644	0.999706	0.876933	-0.189461	-1.14034	84.1724	95.985
Skil	3	1520.95	122.197	0.0218056	0.999706	0.875348	-0.192072	-1.1424	97.4724	111.353
Atm	9	335.224	30.4655	0.0322108	0.999706	0.873159	-0.195684	-1.14527	24.3288	27.863
Fam8a1	13	1748.24	138.568	0.0159305	0.999706	0.87037	-0.2003	-1.14894	103.641	119.077
Snrpd1	18	288.852	23.1852	0.0324965	0.999706	0.86975	-0.201326	-1.14976	18.9302	21.7651
Larp7	3	180.99	13.8888	0.0178821	0.999706	0.868155	-0.203976	-1.15187	11.6833	13.4576
Zkscan6	11	206.959	19.2175	0.0200936	0.999706	0.867373	-0.205276	-1.15291	14.4842	16.6989
Tmem251	12	114.31	9.37296	0.0354532	0.999706	0.866219	-0.207197	-1.15444	6.85473	7.9134
Dgki	6	428.968	34.7779	0.0103023	0.999706	0.865805	-0.207886	-1.15499	27.2085	31.4257
N6amt1	16	297.263	25.6624	0.0451865	0.999706	0.865693	-0.208073	-1.15514	19.839	22.9169
Mppe1	18	180.568	14.0547	0.0291667	0.999706	0.863613	-0.211544	-1.15793	10.9547	12.6847
Atf4	15	1399.3	114.753	0.0188765	0.999706	0.863566	-0.211622	-1.15799	79.0144	91.4978
Ube2f	1	537.208	41.2607	0.00243254	0.74822	0.863312	-0.212046	-1.15833	33.2559	38.5212
Gm14295	2	333.432	24.9544	0.0250859	0.999706	0.861529	-0.215029	-1.16073	20.1229	23.3572
9230112E08Rik	2	263.767	21.4133	0.0251663	0.999706	0.858964	-0.219331	-1.16419	17.1327	19.9458
Bex2	X	1739.37	144.108	0.00175525	0.669191	0.857685	-0.22148	-1.16593	100.723	117.436
Kctd4	14	892.645	105.054	0.0301397	0.999706	0.855417	-0.2253	-1.16902	87.6258	102.436
Mrpl50	4	487.506	40.2661	0.0154021	0.999706	0.854446	-0.226939	-1.17035	31.774	37.1867
Zfp964	8	105.879	9.41789	0.0440982	0.999706	0.851968	-0.231129	-1.17375	7.32943	8.60295
Aprt	8	173.657	14.043	0.0356864	0.999706	0.85138	-0.232124	-1.17456	11.0991	13.0365
Gm4631	2	894.645	75.6275	0.0180863	0.999706	0.849471	-0.235364	-1.1772	57.9864	68.2618
Hax1	3	228.51	17.8844	0.0124321	0.999706	0.848653	-0.236753	-1.17834	14.2487	16.7897
Axin2	11	389.465	32.3321	0.0369975	0.999706	0.846341	-0.240688	-1.18156	21.2918	25.1575
Sf3b4	3	358.569	28.8147	0.0261968	0.999706	0.84605	-0.241186	-1.18196	22.9293	27.1015
Tceal8	X	459.615	37.1084	0.00171684	0.669191	0.841092	-0.249664	-1.18893	28.3859	33.7488
Sfi1	11	577.574	45.8153	0.0149528	0.999706	0.841001	-0.249821	-1.18906	33.3454	39.6496
Adgrl4	3	402.856	33.4647	0.0233801	0.999706	0.839808	-0.251868	-1.19075	20.5731	24.4974
Plcl1	1	731.567	69.3875	0.00668813	0.999706	0.837677	-0.255533	-1.19378	50.8653	60.7219
Commd3	2	446.983	37.5788	0.00704529	0.999706	0.836534	-0.257504	-1.19541	28.7161	34.3275
Nudt3	17	3142.24	254.85	0.000312549	0.272387	0.835581	-0.259149	-1.19677	176.642	211.401
Avpi1	19	149.224	13.5127	0.03617	0.999706	0.833275	-0.263135	-1.20008	7.2433	8.69256
B230217O12Rik	19	115.395	9.48541	0.00782096	0.999706	0.832195	-0.265007	-1.20164	5.95222	7.15243
Vav3	3	137.436	14.5608	0.0491509	0.999706	0.830214	-0.268444	-1.20451	10.8067	13.0167
Npy	6	443.166	44.265	0.00716293	0.999706	0.829272	-0.270083	-1.20588	18.6103	22.4418
Gm6467	16	88.2141	6.92552	0.00462033	0.946719	0.828209	-0.271934	-1.20743	5.52468	6.67063
Dgkh	14	3052.87	309.359	0.00894523	0.999706	0.825795	-0.276145	-1.21095	220.061	266.484
Ubald1	16	1193.91	92.6988	0.0035645	0.807348	0.823475	-0.280204	-1.21437	70.1712	85.2136
Med31	11	88.7045	7.01759	0.0104957	0.999706	0.823154	-0.280766	-1.21484	5.50152	6.68346
Acvr1c	2	505.361	43.1479	0.00182292	0.669191	0.822686	-0.281587	-1.21553	25.2749	30.7225
Acot13	13	393.336	35.0702	4.13488e-05	0.0720709	0.821839	-0.283073	-1.21678	26.6152	32.385
Itpka	2	1625.11	145.658	0.00333358	0.807348	0.821534	-0.283607	-1.21723	108.936	132.6
Snrpd3	10	687.05	55.7458	0.00381241	0.819249	0.821186	-0.28422	-1.21775	41.4794	50.5116
Atad2	15	175.879	13.8242	0.0459113	0.999706	0.818926	-0.288194	-1.22111	9.59742	11.7195
Syn3	10	146.605	12.674	0.0444633	0.999706	0.818602	-0.288767	-1.2216	7.35126	8.98027
Pcdhb7	18	142.038	12.387	0.0329156	0.999706	0.815472	-0.294293	-1.22628	9.67962	11.87
Jph1	1	579.654	62.6157	0.000878814	0.574415	0.81516	-0.294845	-1.22675	48.2869	59.2362
Rtraf	14	427.307	35.9267	0.0119532	0.999706	0.81416	-0.296616	-1.22826	27.1381	33.3326
Syndig1	2	377.251	32.3034	0.0208359	0.999706	0.812758	-0.299102	-1.23038	21.1705	26.0477
Tctn1	5	370.117	30.074	0.013101	0.999706	0.812709	-0.29919	-1.23045	21.3834	26.3113
Gm15387	15	615.324	54.7574	0.0124157	0.999706	0.811819	-0.300771	-1.2318	39.4676	48.6163
Eepd1	9	246.104	21.9488	0.0252473	0.999706	0.808009	-0.307556	-1.23761	13.3073	16.4692
Gemin4	11	147.688	11.7272	0.0149407	0.999706	0.807938	-0.307684	-1.23772	8.94904	11.0764
Parp2	14	215.679	17.2489	0.00164552	0.669191	0.806252	-0.310698	-1.24031	13.1026	16.2513
Pvr	7	181.194	15.0111	0.0217834	0.999706	0.805076	-0.312804	-1.24212	9.74657	12.1064
Pcdhb12	18	128.718	10.0112	0.00714844	0.999706	0.802724	-0.317025	-1.24576	7.46109	9.29472
Sema5a	15	1755.02	240.532	0.0226681	0.999706	0.802484	-0.317456	-1.24613	164.916	205.507
Fstl4	11	295.613	27.2293	0.0025194	0.760036	0.801995	-0.318335	-1.24689	13.467	16.7918
Gm46620	18	155.379	14.2799	0.0437134	0.999706	0.800291	-0.321403	-1.24954	8.44693	10.5548
Gm48482	12	85.7889	8.08158	0.014208	0.999706	0.799149	-0.323463	-1.25133	5.30185	6.63437
Gm49601	16	750.728	61.4881	0.00178265	0.669191	0.792572	-0.335385	-1.26171	43.2844	54.6126
Zfp382	7	133.278	10.4668	0.00206818	0.720968	0.791841	-0.336716	-1.26288	7.92464	10.0079
Rpl12	2	125.904	10.7388	0.0185637	0.999706	0.790888	-0.338454	-1.2644	6.8587	8.67214
Pcdhb5	18	90.7483	8.33612	0.0310746	0.999706	0.788891	-0.342103	-1.2676	5.79187	7.34179
Nfam1	15	66.556	5.46777	0.0209748	0.999706	0.785725	-0.347904	-1.27271	3.44514	4.38467
Hmbs	9	126.173	10.902	0.0419098	0.999706	0.785457	-0.348395	-1.27314	8.017	10.2068
Taf5	19	81.273	7.34898	0.0237867	0.999706	0.785008	-0.349221	-1.27387	4.76835	6.07427
Disp1	1	97.3014	8.37782	0.0326659	0.999706	0.784451	-0.350244	-1.27478	4.84697	6.1788
Loxl3	6	78.5078	7.00875	0.0232007	0.999706	0.762287	-0.391593	-1.31184	4.93415	6.47282
Rpp38	2	52.7039	4.53632	0.0170588	0.999706	0.757548	-0.400591	-1.32005	3.21598	4.24525
Gm5602	7	16.5563	1.73857	0.0151675	0.999706	0.745484	-0.423752	-1.34141	0.862778	1.15734
Gm5069	1	46.651	4.60656	0.0338109	0.999706	0.743203	-0.428171	-1.34553	2.99606	4.03127
Srl	16	149.634	18.9851	0.00322881	0.807348	0.7424	-0.429732	-1.34698	12.0634	16.2492
Gucy2g	19	87.4461	9.45566	0.0426011	0.999706	0.740039	-0.434328	-1.35128	2.79734	3.77999
Gm8181	18	84.7174	6.75483	0.000132512	0.173226	0.7361	-0.442025	-1.35851	4.80318	6.52516
Mki67	7	45.3491	4.06248	0.0128668	0.999706	0.731942	-0.450198	-1.36623	2.53241	3.45986
Mad2l2	4	61.4831	5.17546	0.00105159	0.581406	0.728205	-0.457583	-1.37324	3.37322	4.63224
Mrps36	13	101.526	9.16263	0.00871897	0.999706	0.718597	-0.476744	-1.3916	5.30984	7.38918
Acta1	8	56.2114	5.92669	0.0223917	0.999706	0.709863	-0.494388	-1.40872	2.37875	3.35099
Crhbp	13	244.604	24.4354	0.00362	0.807348	0.70979	-0.494536	-1.40887	15.0095	21.1464
Bdnf	2	532.901	49.6344	0.0162221	0.999706	0.70723	-0.499748	-1.41397	33.7061	47.6594
Magef1	16	103.987	8.88522	0.00128999	0.613214	0.707176	-0.49986	-1.41408	5.73563	8.11062
Pcdhb13	18	105.931	9.8599	0.00863931	0.999706	0.705837	-0.502592	-1.41676	5.91575	8.38118
Gm26805	1	36.9432	3.83988	0.0163836	0.999706	0.701281	-0.511935	-1.42596	1.34101	1.91223
Gm9761	3	130.522	11.4403	0.00352958	0.807348	0.70085	-0.512823	-1.42684	7.4879	10.684
Robo3	9	307.842	27.4263	0.0128564	0.999706	0.689058	-0.537302	-1.45126	17.6902	25.673
Bok	1	517.452	51.2253	0.00231094	0.744051	0.687882	-0.539768	-1.45374	32.6133	47.4113
Gm10524	18	146.35	12.0038	0.000113871	0.16239	0.685943	-0.54384	-1.45785	7.56318	11.026
Gm34567	17	112.867	19.3211	0.0368222	0.999706	0.678328	-0.559944	-1.47421	10.2559	15.1194
Gm16464	7	50.0663	4.8774	0.0180552	0.999706	0.677961	-0.560725	-1.47501	2.25664	3.32856
Ccm2l	2	45.3059	3.8966	0.000862625	0.574415	0.676647	-0.563524	-1.47788	1.99844	2.95344
Polg2	11	38.9315	3.70707	0.00825479	0.999706	0.669751	-0.578303	-1.49309	2.1991	3.28346
Fancl	11	68.7616	6.69296	0.00641799	0.999706	0.667709	-0.582709	-1.49766	3.55051	5.31745
2510017J16Rik	5	22.1099	2.4301	0.0326007	0.999706	0.665293	-0.587939	-1.5031	0.925406	1.39098
2700099C18Rik	17	19.9551	2.26258	0.0351139	0.999706	0.660802	-0.597709	-1.51331	0.637306	0.964442
Flt3l	7	77.8545	7.33991	0.000242439	0.237697	0.651824	-0.617445	-1.53416	3.47377	5.32931
Gm31024	7	22.3603	2.29978	0.0487139	0.999706	0.648926	-0.623874	-1.54101	1.18476	1.82572
Gm42715	7	327.562	27.4444	0.00183433	0.669191	0.624733	-0.678689	-1.60069	15.0393	24.0732
Gm37233	1	95.2406	8.57004	0.00296237	0.78764	0.623574	-0.681367	-1.60366	4.15924	6.67
Gm43254	3	51.841	5.5925	0.00169094	0.669191	0.621142	-0.687005	-1.60994	2.72443	4.38617
Thoc6	17	45.3088	5.45546	0.0035535	0.807348	0.613477	-0.704919	-1.63005	2.54148	4.14275
4930429F24Rik	9	21.8783	2.9495	0.0325027	0.999706	0.612722	-0.706696	-1.63206	0.950218	1.55082
Zfp976	7	47.3331	4.50361	0.00308132	0.792405	0.611345	-0.709941	-1.63574	2.49744	4.08515
Chtf18	17	17.0233	1.56758	0.00902223	0.999706	0.611302	-0.710042	-1.63585	0.798432	1.30612
Gm21981	17	79.2653	7.17343	0.0034786	0.807348	0.6045	-0.726186	-1.65426	3.81809	6.31611
Fstl3	10	18.8358	2.04342	0.041388	0.999706	0.589714	-0.761913	-1.69574	0.622228	1.05514
Gm26873	17	36.6878	3.65434	0.0029296	0.78764	0.587423	-0.767528	-1.70235	1.66672	2.83734
Kif11	19	24.2706	2.58338	0.0179562	0.999706	0.579776	-0.786433	-1.7248	1.07667	1.85704
Lrrk1	7	91.673	11.0234	0.021654	0.999706	0.579762	-0.786466	-1.72484	3.18116	5.487
Aim2	1	42.9161	4.54719	0.00827759	0.999706	0.577437	-0.792265	-1.73179	2.27786	3.94477
Cort	4	35.2126	4.32324	0.00981593	0.999706	0.572137	-0.805567	-1.74783	1.45454	2.5423
Ighm	12	314.228	35.2699	0.010722	0.999706	0.546774	-0.870982	-1.82891	9.56611	17.4955
Zfp975	7	77.8236	8.26522	0.000629612	0.467502	0.546575	-0.871509	-1.82957	3.59736	6.58164
Nfkbid	7	30.2966	2.88966	0.000934986	0.581406	0.524306	-0.931519	-1.90728	1.03854	1.98078
Gm45001	7	16.5595	1.74556	0.0322169	0.999706	0.505762	-0.98347	-1.97722	0.568537	1.12412
Zfp97	17	51.1851	6.41006	0.00232412	0.744051	0.44473	-1.169	-2.24856	1.99361	4.48274
Crb1	1	17.0087	1.93392	0.0123003	0.999706	0.441847	-1.17838	-2.26323	0.654334	1.48091
Zfp951	5	29.9986	4.0883	0.00178011	0.669191	0.392124	-1.35062	-2.55021	1.24639	3.17856
Statistical analysis at Partek Flow software: ANOVA; only genes with a p<0.05 are shown; total counts is the number of reads overlapping a specific gene.
