# Supplementary material for: Age Worsens the Cognitive Phenotype in Mice Carrying the Thr92Ala-DIO2 Polymorphism
Source: Metabolites. 2022 Jul 8;12(7):629. doi: 10.3390/metabo12070629 (PMC9319877; doi:10.3390/metabo12070629)
Supplement: Supplementary file 1 [file metabolites-12-00629-s001.zip › Table S3- GSEA from male Pfcx.xlsx]

## Sheet: Sheet1
Table S3- Gene set enrichment analysis of differentially expressed genes in male Ala92-Dio2 Pre-frontal cortex.
Gene set	Description	Enrichment score	P-value
GO:0045202	synapse	43.0733	1.9657e-19
GO:0098978	glutamatergic synapse	28.6715	3.53284e-13
GO:0098916	anterograde trans-synaptic signaling	27.9205	7.48619e-13
GO:0007268	chemical synaptic transmission	27.9205	7.48619e-13
GO:0043005	neuron projection	27.8989	7.65035e-13
GO:0099536	synaptic signaling	27.2817	1.41809e-12
GO:0099537	trans-synaptic signaling	27.2817	1.41809e-12
GO:0050789	regulation of biological process	23.7145	5.02274e-11
GO:0050794	regulation of cellular process	23.6319	5.4552e-11
GO:0042995	cell projection	23.2964	7.62988e-11
GO:0023052	signaling	23.1869	8.51209e-11
GO:0007267	cell-cell signaling	23.087	9.40725e-11
GO:0050804	modulation of chemical synaptic transmission	22.7931	1.26205e-10
GO:0099177	regulation of trans-synaptic signaling	22.7026	1.38167e-10
GO:0030425	dendrite	22.6136	1.51018e-10
GO:0065007	biological regulation	22.4836	1.71994e-10
GO:0120025	plasma membrane bounded cell projection	22.3137	2.0384e-10
GO:0042391	regulation of membrane potential	21.1984	6.21793e-10
GO:0010646	regulation of cell communication	20.6171	1.11196e-09
GO:0023051	regulation of signaling	20.5784	1.15584e-09
GO:0007165	signal transduction	20.0534	1.95401e-09
GO:0016020	membrane	19.3197	4.06976e-09
GO:0007154	cell communication	19.0986	5.07692e-09
GO:0007610	behavior	19.0694	5.2273e-09
GO:0043025	neuronal cell body	18.9602	5.83019e-09
GO:0030054	cell junction	18.535	8.92006e-09
GO:0051049	regulation of transport	17.9266	1.63903e-08
GO:0044297	cell body	17.5697	2.34196e-08
GO:0032879	regulation of localization	17.4997	2.51183e-08
GO:0044306	neuron projection terminus	17.4399	2.66643e-08
GO:0098793	presynapse	17.1974	3.39843e-08
GO:0043679	axon terminus	17.0121	4.09024e-08
GO:0034762	regulation of transmembrane transport	16.6857	5.66859e-08
GO:0097060	synaptic membrane	16.6632	5.79785e-08
GO:0005488	binding	16.5353	6.58867e-08
GO:0009987	cellular process	15.7834	1.39746e-07
GO:0044057	regulation of system process	15.4953	1.86408e-07
GO:0032412	regulation of ion transmembrane transporter activity	15.2306	2.42894e-07
GO:0110165	cellular anatomical entity	15.1405	2.65819e-07
GO:0099572	postsynaptic specialization	14.8756	3.46439e-07
GO:0034765	regulation of ion transmembrane transport	14.7706	3.84783e-07
GO:2001257	regulation of cation channel activity	14.5858	4.62902e-07
GO:0005515	protein binding	14.4983	5.05184e-07
GO:0043269	regulation of ion transport	14.4493	5.30595e-07
GO:0007186	G protein-coupled receptor signaling pathway	14.33	5.97831e-07
GO:0014069	postsynaptic density	14.3053	6.12726e-07
GO:0022898	regulation of transmembrane transporter activity	14.2982	6.17103e-07
GO:0065008	regulation of biological quality	13.5903	1.25263e-06
GO:0030424	axon	13.5802	1.26533e-06
GO:0030018	Z disc	13.4089	1.50172e-06
GO:0032409	regulation of transporter activity	13.3274	1.62927e-06
GO:0050877	nervous system process	13.1967	1.85677e-06
GO:0050806	positive regulation of synaptic transmission	12.9769	2.31316e-06
GO:0090276	regulation of peptide hormone secretion	12.9005	2.49669e-06
GO:0003008	system process	12.8535	2.61691e-06
GO:0065009	regulation of molecular function	12.6756	3.12648e-06
GO:0050796	regulation of insulin secretion	12.6258	3.28609e-06
GO:0005886	plasma membrane	12.4042	4.10129e-06
GO:0044309	neuron spine	12.2979	4.56117e-06
GO:0051050	positive regulation of transport	12.2155	4.95289e-06
GO:0043279	response to alkaloid	12.1758	5.15381e-06
GO:1904062	regulation of cation transmembrane transport	12.1327	5.38059e-06
GO:0009410	response to xenobiotic stimulus	12.0566	5.80616e-06
GO:1903831	signal transduction involved in cellular response to ammonium ion	11.9634	6.37337e-06
GO:0098794	postsynapse	11.9388	6.53172e-06
GO:0043197	dendritic spine	11.8868	6.88047e-06
GO:0005245	voltage-gated calcium channel activity	11.8511	7.131e-06
GO:0005737	cytoplasm	11.7086	8.22242e-06
GO:0099056	integral component of presynaptic membrane	11.4392	1.07653e-05
GO:0032228	regulation of synaptic transmission, GABAergic	11.3929	1.12755e-05
GO:0098889	intrinsic component of presynaptic membrane	11.055	1.58076e-05
GO:0046883	regulation of hormone secretion	10.9023	1.84153e-05
GO:0007611	learning or memory	10.8625	1.91643e-05
GO:0022843	voltage-gated cation channel activity	10.6799	2.30021e-05
GO:0034764	positive regulation of transmembrane transport	10.6254	2.42922e-05
GO:0034703	cation channel complex	10.5906	2.51511e-05
GO:0005829	cytosol	10.4547	2.88118e-05
GO:0098590	plasma membrane region	10.3549	3.18362e-05
GO:0007612	learning	10.3316	3.25866e-05
GO:0022836	gated channel activity	10.2482	3.54227e-05
GO:0007212	dopamine receptor signaling pathway	10.2402	3.57068e-05
GO:0032501	multicellular organismal process	10.2192	3.64628e-05
GO:0050890	cognition	10.1839	3.77748e-05
GO:0009966	regulation of signal transduction	10.0784	4.19782e-05
GO:0099003	vesicle-mediated transport in synapse	10.068	4.24152e-05
GO:0048167	regulation of synaptic plasticity	10.0518	4.31095e-05
GO:0031901	early endosome membrane	9.92458	4.89563e-05
GO:0099240	intrinsic component of synaptic membrane	9.90321	5.00139e-05
GO:0001508	action potential	9.83535	5.35258e-05
GO:0031344	regulation of cell projection organization	9.78185	5.64671e-05
GO:0007626	locomotory behavior	9.70723	6.08419e-05
GO:0120035	regulation of plasma membrane bounded cell projection organization	9.62356	6.61515e-05
GO:0099699	integral component of synaptic membrane	9.62287	6.61976e-05
GO:0007188	adenylate cyclase-modulating G protein-coupled receptor signaling pathway	9.62008	6.6382e-05
GO:0034702	ion channel complex	9.5697	6.98125e-05
GO:0035303	regulation of dephosphorylation	9.51068	7.40568e-05
GO:0042752	regulation of circadian rhythm	9.43383	7.99724e-05
GO:0010959	regulation of metal ion transport	9.37802	8.45627e-05
GO:0048523	negative regulation of cellular process	9.35573	8.64688e-05
GO:0007187	G protein-coupled receptor signaling pathway, coupled to cyclic nucleotide second messenger	9.2664	9.4548e-05
GO:0045936	negative regulation of phosphate metabolic process	9.2045	0.000100586
GO:0010563	negative regulation of phosphorus metabolic process	9.2045	0.000100586
GO:0048148	behavioral response to cocaine	9.20074	0.000100964
GO:0070887	cellular response to chemical stimulus	9.15279	0.000105924
GO:0048522	positive regulation of cellular process	9.13415	0.000107916
GO:0031323	regulation of cellular metabolic process	9.13101	0.000108256
GO:1903530	regulation of secretion by cell	9.12921	0.000108451
GO:0048518	positive regulation of biological process	9.12522	0.000108885
GO:0008306	associative learning	9.11056	0.000110493
GO:0008227	G protein-coupled amine receptor activity	9.07829	0.000114116
GO:0051239	regulation of multicellular organismal process	9.03201	0.000119522
GO:0007399	nervous system development	9.02461	0.000120409
GO:0051641	cellular localization	9.00731	0.000122511
GO:0010975	regulation of neuron projection development	8.99579	0.000123931
GO:0042493	response to drug	8.98036	0.000125857
GO:0048519	negative regulation of biological process	8.96702	0.000127548
GO:0010921	regulation of phosphatase activity	8.9544	0.000129168
GO:0051960	regulation of nervous system development	8.92166	0.000133467
GO:1902495	transmembrane transporter complex	8.85676	0.000142416
GO:0045664	regulation of neuron differentiation	8.84957	0.000143444
GO:0032588	trans-Golgi network membrane	8.8067	0.000149726
GO:0016247	channel regulator activity	8.80625	0.000149793
GO:0022832	voltage-gated channel activity	8.77666	0.000154293
GO:0005244	voltage-gated ion channel activity	8.77666	0.000154293
GO:0043226	organelle	8.77479	0.000154581
GO:0098797	plasma membrane protein complex	8.76731	0.000155741
GO:0060291	long-term synaptic potentiation	8.7496	0.000158525
GO:0048583	regulation of response to stimulus	8.73236	0.000161281
GO:0035690	cellular response to drug	8.58995	0.000185966
GO:0050790	regulation of catalytic activity	8.57102	0.00018952
GO:0035304	regulation of protein dephosphorylation	8.54902	0.000193735
GO:1901653	cellular response to peptide	8.52341	0.000198761
GO:0005261	cation channel activity	8.48146	0.000207276
GO:1900748	positive regulation of vascular endothelial growth factor signaling pathway	8.44934	0.000214042
GO:0033602	negative regulation of dopamine secretion	8.44934	0.000214042
GO:1990351	transporter complex	8.38631	0.000227966
GO:0019899	enzyme binding	8.34171	0.000238365
GO:0050767	regulation of neurogenesis	8.32026	0.000243533
GO:0005891	voltage-gated calcium channel complex	8.31625	0.000244512
GO:0008092	cytoskeletal protein binding	8.29196	0.000250524
GO:0098936	intrinsic component of postsynaptic membrane	8.29032	0.000250934
GO:2001259	positive regulation of cation channel activity	8.27476	0.000254868
GO:0031399	regulation of protein modification process	8.26248	0.000258017
GO:0032268	regulation of cellular protein metabolic process	8.23762	0.000264512
GO:0090278	negative regulation of peptide hormone secretion	8.22913	0.000266768
GO:0098693	regulation of synaptic vesicle cycle	8.18869	0.000277777
GO:0043666	regulation of phosphoprotein phosphatase activity	8.18754	0.000278097
GO:0051046	regulation of secretion	8.17516	0.00028156
GO:0043198	dendritic shaft	8.15679	0.000286782
GO:0099084	postsynaptic specialization organization	8.14877	0.00028909
GO:0050808	synapse organization	8.13757	0.000292346
GO:0019228	neuronal action potential	8.08564	0.000307929
GO:0035556	intracellular signal transduction	8.06632	0.000313937
GO:0004114	3',5'-cyclic-nucleotide phosphodiesterase activity	8.04532	0.000320598
GO:0044092	negative regulation of molecular function	8.02496	0.000327192
GO:0007218	neuropeptide signaling pathway	8.00663	0.000333246
GO:0060284	regulation of cell development	8.00518	0.000333728
GO:0051962	positive regulation of nervous system development	8.00205	0.000334775
GO:0019902	phosphatase binding	7.98261	0.000341346
GO:0018105	peptidyl-serine phosphorylation	7.98087	0.000341941
GO:0044877	protein-containing complex binding	7.97591	0.000343641
GO:0010976	positive regulation of neuron projection development	7.92199	0.000362681
GO:0008021	synaptic vesicle	7.89381	0.000373046
GO:1900006	positive regulation of dendrite development	7.89044	0.000374305
GO:0050795	regulation of behavior	7.88585	0.000376027
GO:0060079	excitatory postsynaptic potential	7.86396	0.000384348
GO:0099623	regulation of cardiac muscle cell membrane repolarization	7.84163	0.000393027
GO:0010828	positive regulation of glucose transmembrane transport	7.81089	0.000405297
GO:0048731	system development	7.79885	0.000410207
GO:0099528	G protein-coupled neurotransmitter receptor activity	7.79159	0.000413197
GO:0004112	cyclic-nucleotide phosphodiesterase activity	7.79159	0.000413197
GO:0009416	response to light stimulus	7.77402	0.000420521
GO:1900746	regulation of vascular endothelial growth factor signaling pathway	7.76813	0.000423005
GO:0060123	regulation of growth hormone secretion	7.76813	0.000423005
GO:0031345	negative regulation of cell projection organization	7.75546	0.000428396
GO:0007193	adenylate cyclase-inhibiting G protein-coupled receptor signaling pathway	7.74667	0.000432179
GO:0031324	negative regulation of cellular metabolic process	7.73665	0.00043653
GO:0031646	positive regulation of nervous system process	7.72419	0.000442007
GO:0031644	regulation of nervous system process	7.72245	0.000442775
GO:0098984	neuron to neuron synapse	7.71606	0.000445612
GO:0019220	regulation of phosphate metabolic process	7.70176	0.000452033
GO:0010771	negative regulation of cell morphogenesis involved in differentiation	7.70029	0.000452695
GO:0051716	cellular response to stimulus	7.69989	0.000452879
GO:0005216	ion channel activity	7.69987	0.000452885
GO:0018209	peptidyl-serine modification	7.68414	0.000460067
GO:0051174	regulation of phosphorus metabolic process	7.6761	0.000463781
GO:0034704	calcium channel complex	7.66324	0.000469782
GO:0050769	positive regulation of neurogenesis	7.65728	0.000472593
GO:0007197	adenylate cyclase-inhibiting G protein-coupled acetylcholine receptor signaling pathway	7.65347	0.000474397
GO:1901385	regulation of voltage-gated calcium channel activity	7.65066	0.000475729
GO:0098588	bounding membrane of organelle	7.62182	0.000489652
GO:0005516	calmodulin binding	7.61699	0.000492019
GO:0042221	response to chemical	7.60503	0.000497941
GO:0098563	intrinsic component of synaptic vesicle membrane	7.59359	0.000503671
GO:0043266	regulation of potassium ion transport	7.58514	0.000507945
GO:0033555	multicellular organismal response to stress	7.57545	0.000512889
GO:0042220	response to cocaine	7.5524	0.000524848
GO:0060306	regulation of membrane repolarization	7.54946	0.000526394
GO:0097106	postsynaptic density organization	7.52025	0.000541995
GO:0098684	photoreceptor ribbon synapse	7.52025	0.000541995
GO:0007213	G protein-coupled acetylcholine receptor signaling pathway	7.52025	0.000541995
GO:0030594	neurotransmitter receptor activity	7.51586	0.000544382
GO:0072347	response to anesthetic	7.44525	0.000584213
GO:0050433	regulation of catecholamine secretion	7.44414	0.000584858
GO:0030133	transport vesicle	7.35975	0.000636357
GO:0006464	cellular protein modification process	7.35883	0.000636945
GO:0036211	protein modification process	7.35883	0.000636945
GO:0008542	visual learning	7.29821	0.000676749
GO:0051171	regulation of nitrogen compound metabolic process	7.29217	0.000680849
GO:0046873	metal ion transmembrane transporter activity	7.28299	0.00068713
GO:0086010	membrane depolarization during action potential	7.27945	0.000689565
GO:0001505	regulation of neurotransmitter levels	7.26753	0.000697834
GO:0098982	GABA-ergic synapse	7.25069	0.000709681
GO:0099055	integral component of postsynaptic membrane	7.24592	0.00071308
GO:0071375	cellular response to peptide hormone stimulus	7.244	0.000714449
GO:0098685	Schaffer collateral - CA1 synapse	7.244	0.000714449
GO:0031346	positive regulation of cell projection organization	7.21467	0.000735717
GO:0071495	cellular response to endogenous stimulus	7.19002	0.000754072
GO:0043087	regulation of GTPase activity	7.18406	0.000758582
GO:0051179	localization	7.1788	0.000762585
GO:0004930	G protein-coupled receptor activity	7.15312	0.000782419
GO:0090087	regulation of peptide transport	7.11944	0.000809216
GO:1902547	regulation of cellular response to vascular endothelial growth factor stimulus	7.0923	0.00083148
GO:1904424	regulation of GTP binding	7.0923	0.00083148
GO:0001975	response to amphetamine	7.0923	0.00083148
GO:0004115	3',5'-cyclic-AMP phosphodiesterase activity	7.08795	0.000835104
GO:0043167	ion binding	7.08487	0.000837685
GO:0070382	exocytic vesicle	7.07101	0.000849374
GO:0051246	regulation of protein metabolic process	7.05953	0.000859186
GO:0045666	positive regulation of neuron differentiation	7.05412	0.000863842
GO:0050896	response to stimulus	7.04756	0.000869527
GO:0051223	regulation of protein transport	7.03964	0.000876446
GO:1900273	positive regulation of long-term synaptic potentiation	7.02128	0.000892679
GO:0007632	visual behavior	7.01642	0.000897034
GO:1901029	negative regulation of mitochondrial outer membrane permeabilization involved in apoptotic signaling pathway	7.01163	0.00090134
GO:0090316	positive regulation of intracellular protein transport	7.00318	0.000908987
GO:0048812	neuron projection morphogenesis	7.00084	0.000911113
GO:1903305	regulation of regulated secretory pathway	6.99472	0.000916709
GO:0010817	regulation of hormone levels	6.96282	0.000946425
GO:1901382	regulation of chorionic trophoblast cell proliferation	6.95145	0.000957245
GO:0098772	molecular function regulator	6.9514	0.000957291
GO:0016301	kinase activity	6.94304	0.000965329
GO:0044325	ion channel binding	6.91344	0.000994331
GO:0023057	negative regulation of signaling	6.89659	0.00101123
GO:0051222	positive regulation of protein transport	6.88494	0.00102308
GO:0097366	response to bronchodilator	6.88468	0.00102335
GO:0051953	negative regulation of amine transport	6.88468	0.00102335
GO:0099601	regulation of neurotransmitter receptor activity	6.87932	0.00102884
GO:0010243	response to organonitrogen compound	6.85255	0.00105676
GO:0080090	regulation of primary metabolic process	6.83023	0.0010806
GO:0005262	calcium channel activity	6.82906	0.00108188
GO:0090277	positive regulation of peptide hormone secretion	6.82906	0.00108188
GO:0051481	negative regulation of cytosolic calcium ion concentration	6.79008	0.00112487
GO:0014075	response to amine	6.79008	0.00112487
GO:0086002	cardiac muscle cell action potential involved in contraction	6.77661	0.00114014
GO:0051172	negative regulation of nitrogen compound metabolic process	6.75724	0.00116243
GO:0007631	feeding behavior	6.74331	0.00117874
GO:0035305	negative regulation of dephosphorylation	6.74331	0.00117874
GO:0010720	positive regulation of cell development	6.73718	0.00118599
GO:0099501	exocytic vesicle membrane	6.73448	0.00118919
GO:0030672	synaptic vesicle membrane	6.73448	0.00118919
GO:0032880	regulation of protein localization	6.73444	0.00118925
GO:0017110	nucleoside-diphosphatase activity	6.69924	0.00123185
GO:0046033	AMP metabolic process	6.69924	0.00123185
GO:0031000	response to caffeine	6.69924	0.00123185
GO:0036270	response to diuretic	6.69924	0.00123185
GO:0019222	regulation of metabolic process	6.69563	0.00123631
GO:0004864	protein phosphatase inhibitor activity	6.68133	0.00125411
GO:0044093	positive regulation of molecular function	6.67799	0.0012583
GO:0010648	negative regulation of cell communication	6.65909	0.00128232
GO:0031400	negative regulation of protein modification process	6.64264	0.00130358
GO:0120039	plasma membrane bounded cell projection morphogenesis	6.6328	0.00131648
GO:0051966	regulation of synaptic transmission, glutamatergic	6.61727	0.00133707
GO:0008016	regulation of heart contraction	6.61481	0.00134037
GO:0051588	regulation of neurotransmitter transport	6.61278	0.00134309
GO:0031325	positive regulation of cellular metabolic process	6.61184	0.00134436
GO:1900271	regulation of long-term synaptic potentiation	6.61122	0.0013452
GO:0046928	regulation of neurotransmitter secretion	6.60044	0.00135977
GO:0045859	regulation of protein kinase activity	6.58776	0.00137712
GO:0007605	sensory perception of sound	6.56579	0.00140771
GO:0042578	phosphoric ester hydrolase activity	6.56107	0.00141436
GO:0051020	GTPase binding	6.54533	0.0014368
GO:0045761	regulation of adenylate cyclase activity	6.54429	0.0014383
GO:2001023	regulation of response to drug	6.52981	0.00145929
GO:0051899	membrane depolarization	6.52174	0.0014711
GO:0030285	integral component of synaptic vesicle membrane	6.52174	0.0014711
GO:0035249	synaptic transmission, glutamatergic	6.52174	0.0014711
GO:0071417	cellular response to organonitrogen compound	6.50923	0.00148963
GO:0031681	G-protein beta-subunit binding	6.50799	0.00149147
GO:0022803	passive transmembrane transporter activity	6.50491	0.00149607
GO:0015267	channel activity	6.50491	0.00149607
GO:0060627	regulation of vesicle-mediated transport	6.47836	0.00153633
GO:0004672	protein kinase activity	6.4754	0.00154088
GO:0021517	ventral spinal cord development	6.47503	0.00154145
GO:0098698	postsynaptic specialization assembly	6.47503	0.00154145
GO:0004017	adenylate kinase activity	6.47503	0.00154145
GO:0010612	regulation of cardiac muscle adaptation	6.47503	0.00154145
GO:0000139	Golgi membrane	6.47426	0.00154264
GO:0019903	protein phosphatase binding	6.45933	0.00156585
GO:0060078	regulation of postsynaptic membrane potential	6.45559	0.00157171
GO:0060359	response to ammonium ion	6.45559	0.00157171
GO:0046888	negative regulation of hormone secretion	6.43429	0.00160555
GO:0032869	cellular response to insulin stimulus	6.43429	0.00160555
GO:0032414	positive regulation of ion transmembrane transporter activity	6.43312	0.00160743
GO:2000300	regulation of synaptic vesicle exocytosis	6.41329	0.00163962
GO:0007189	adenylate cyclase-activating G protein-coupled receptor signaling pathway	6.41329	0.00163962
GO:0045595	regulation of cell differentiation	6.34836	0.00174961
GO:0008432	JUN kinase binding	6.3468	0.00175235
GO:0045596	negative regulation of cell differentiation	6.32961	0.00178272
GO:0045211	postsynaptic membrane	6.31553	0.001808
GO:0048858	cell projection morphogenesis	6.28184	0.00186995
GO:0050773	regulation of dendrite development	6.2625	0.00190647
GO:0010769	regulation of cell morphogenesis involved in differentiation	6.25511	0.00192061
GO:0098796	membrane protein complex	6.24724	0.00193579
GO:0010008	endosome membrane	6.24418	0.00194173
GO:0099170	postsynaptic modulation of chemical synaptic transmission	6.24384	0.00194237
GO:0050807	regulation of synapse organization	6.22496	0.00197941
GO:0099106	ion channel regulator activity	6.21427	0.00200067
GO:0016773	phosphotransferase activity, alcohol group as acceptor	6.20295	0.00202345
GO:0048640	negative regulation of developmental growth	6.19809	0.00203332
GO:0008150	biological_process	6.18177	0.00206676
GO:0098900	regulation of action potential	6.16814	0.00209512
GO:0050954	sensory perception of mechanical stimulus	6.15539	0.00212201
GO:0031256	leading edge membrane	6.15539	0.00212201
GO:1904064	positive regulation of cation transmembrane transport	6.15242	0.00212832
GO:0071310	cellular response to organic substance	6.14901	0.0021356
GO:0051241	negative regulation of multicellular organismal process	6.14618	0.00214165
GO:0032388	positive regulation of intracellular transport	6.12492	0.00218767
GO:0016079	synaptic vesicle exocytosis	6.11817	0.00220249
GO:0021955	central nervous system neuron axonogenesis	6.11817	0.00220249
GO:1905360	GTPase complex	6.11288	0.00221415
GO:0005834	heterotrimeric G-protein complex	6.11288	0.00221415
GO:0043549	regulation of kinase activity	6.10452	0.00223275
GO:0042802	identical protein binding	6.09672	0.00225023
GO:0016191	synaptic vesicle uncoating	6.08339	0.00228043
GO:0071286	cellular response to magnesium ion	6.08339	0.00228043
GO:0021891	olfactory bulb interneuron development	6.08339	0.00228043
GO:0097107	postsynaptic density assembly	6.08339	0.00228043
GO:0086007	voltage-gated calcium channel activity involved in cardiac muscle cell action potential	6.08339	0.00228043
GO:0040007	growth	6.07534	0.00229886
GO:0048814	regulation of dendrite morphogenesis	6.06088	0.00233234
GO:0032230	positive regulation of synaptic transmission, GABAergic	6.02503	0.00241747
GO:0007191	adenylate cyclase-activating dopamine receptor signaling pathway	6.01528	0.00244117
GO:0060124	positive regulation of growth hormone secretion	6.01528	0.00244117
GO:0010459	negative regulation of heart rate	6.01528	0.00244117
GO:1990454	L-type voltage-gated calcium channel complex	6.01528	0.00244117
GO:1904951	positive regulation of establishment of protein localization	6.01042	0.00245307
GO:0030695	GTPase regulator activity	6.00908	0.00245634
GO:0017053	transcriptional repressor complex	6.0085	0.00245777
GO:0010923	negative regulation of phosphatase activity	6.0085	0.00245777
GO:0009314	response to radiation	6.00098	0.00247634
GO:0018193	peptidyl-amino acid modification	5.99766	0.00248455
GO:0051492	regulation of stress fiber assembly	5.99658	0.00248725
GO:0097470	ribbon synapse	5.99579	0.0024892
GO:0032279	asymmetric synapse	5.99579	0.0024892
GO:0070201	regulation of establishment of protein localization	5.95102	0.00260319
GO:0043169	cation binding	5.94735	0.00261275
GO:0019212	phosphatase inhibitor activity	5.94454	0.00262011
GO:2000279	negative regulation of DNA biosynthetic process	5.94454	0.00262011
GO:2000463	positive regulation of excitatory postsynaptic potential	5.94454	0.00262011
GO:0048008	platelet-derived growth factor receptor signaling pathway	5.94454	0.00262011
GO:0014059	regulation of dopamine secretion	5.94454	0.00262011
GO:0097305	response to alcohol	5.94042	0.00263094
GO:0035254	glutamate receptor binding	5.93749	0.00263866
GO:0002791	regulation of peptide secretion	5.9237	0.00267528
GO:0048013	ephrin receptor signaling pathway	5.91213	0.00270642
GO:0086001	cardiac muscle cell action potential	5.91213	0.00270642
GO:0098815	modulation of excitatory postsynaptic potential	5.89265	0.00275966
GO:0046676	negative regulation of insulin secretion	5.8871	0.002775
GO:0034767	positive regulation of ion transmembrane transport	5.87145	0.00281878
GO:0060255	regulation of macromolecule metabolic process	5.84987	0.00288027
GO:0009892	negative regulation of metabolic process	5.84932	0.00288186
GO:0016310	phosphorylation	5.83595	0.00292066
GO:0051640	organelle localization	5.82429	0.00295491
GO:0010647	positive regulation of cell communication	5.81574	0.00298027
GO:0050771	negative regulation of axonogenesis	5.81558	0.00298076
GO:0032411	positive regulation of transporter activity	5.79618	0.00303914
GO:0050708	regulation of protein secretion	5.78502	0.00307325
GO:0008081	phosphoric diester hydrolase activity	5.78045	0.00308733
GO:0006468	protein phosphorylation	5.76468	0.00313639
GO:0046628	positive regulation of insulin receptor signaling pathway	5.76226	0.00314399
GO:0099523	presynaptic cytosol	5.76226	0.00314399
GO:0099589	serotonin receptor activity	5.76226	0.00314399
GO:0004993	G protein-coupled serotonin receptor activity	5.76226	0.00314399
GO:0005248	voltage-gated sodium channel activity	5.76226	0.00314399
GO:0007200	phospholipase C-activating G protein-coupled receptor signaling pathway	5.7604	0.00314985
GO:0043278	response to morphine	5.72956	0.00324849
GO:0001518	voltage-gated sodium channel complex	5.72956	0.00324849
GO:0097485	neuron projection guidance	5.72868	0.00325136
GO:0097306	cellular response to alcohol	5.69652	0.00335765
GO:0032922	circadian regulation of gene expression	5.69652	0.00335765
GO:0010611	regulation of cardiac muscle hypertrophy	5.69652	0.00335765
GO:1903169	regulation of calcium ion transmembrane transport	5.69573	0.00336027
GO:0006793	phosphorus metabolic process	5.69172	0.00337378
GO:0015672	monovalent inorganic cation transport	5.68943	0.00338152
GO:1990778	protein localization to cell periphery	5.67778	0.00342114
GO:0046872	metal ion binding	5.67432	0.00343299
GO:0050905	neuromuscular process	5.65487	0.00350042
GO:0023056	positive regulation of signaling	5.62229	0.00361636
GO:0001965	G-protein alpha-subunit binding	5.61606	0.00363895
GO:0018206	peptidyl-methionine modification	5.61424	0.00364556
GO:1905097	regulation of guanyl-nucleotide exchange factor activity	5.61424	0.00364556
GO:0031680	G-protein beta/gamma-subunit complex	5.61424	0.00364556
GO:1901698	response to nitrogen compound	5.61121	0.00365666
GO:0048589	developmental growth	5.61014	0.00366056
GO:0031410	cytoplasmic vesicle	5.60107	0.00369392
GO:0001933	negative regulation of protein phosphorylation	5.57883	0.00377699
GO:0043502	regulation of muscle adaptation	5.57877	0.00377719
GO:0017157	regulation of exocytosis	5.5628	0.003838
GO:0032868	response to insulin	5.54313	0.00391427
GO:0097708	intracellular vesicle	5.53773	0.00393543
GO:0035308	negative regulation of protein dephosphorylation	5.53702	0.00393825
GO:0006836	neurotransmitter transport	5.53441	0.00394855
GO:0009628	response to abiotic stimulus	5.53223	0.00395716
GO:0006796	phosphate-containing compound metabolic process	5.53012	0.00396551
GO:0102490	8-oxo-dGTP phosphohydrolase activity	5.52538	0.00398436
GO:0018008	N-terminal peptidyl-glycine N-myristoylation	5.52538	0.00398436
GO:1900039	positive regulation of cellular response to hypoxia	5.52538	0.00398436
GO:0098898	dense core granule lumen	5.52538	0.00398436
GO:0099013	neuronal dense core vesicle lumen	5.52538	0.00398436
GO:1902938	regulation of intracellular calcium activated chloride channel activity	5.52538	0.00398436
GO:0000308	cytoplasmic cyclin-dependent protein kinase holoenzyme complex	5.52538	0.00398436
GO:0004379	glycylpeptide N-tetradecanoyltransferase activity	5.52538	0.00398436
GO:0031635	adenylate cyclase-inhibiting opioid receptor signaling pathway	5.52538	0.00398436
GO:0032812	positive regulation of epinephrine secretion	5.52538	0.00398436
GO:0010045	response to nickel cation	5.52538	0.00398436
GO:0086059	voltage-gated calcium channel activity involved SA node cell action potential	5.52538	0.00398436
GO:1990578	perinuclear endoplasmic reticulum membrane	5.52538	0.00398436
GO:0038025	reelin receptor activity	5.52538	0.00398436
GO:1903522	regulation of blood circulation	5.51159	0.00403968
GO:0016772	transferase activity, transferring phosphorus-containing groups	5.47571	0.00418726
GO:0097110	scaffold protein binding	5.46657	0.00422571
GO:0046887	positive regulation of hormone secretion	5.463	0.0042408
GO:0032024	positive regulation of insulin secretion	5.46162	0.00424665
GO:0097120	receptor localization to synapse	5.46053	0.0042513
GO:0047496	vesicle transport along microtubule	5.46053	0.0042513
GO:0098926	postsynaptic signal transduction	5.46053	0.0042513
GO:0005272	sodium channel activity	5.46053	0.0042513
GO:0033604	negative regulation of catecholamine secretion	5.45688	0.00426684
GO:0014072	response to isoquinoline alkaloid	5.45688	0.00426684
GO:0032870	cellular response to hormone stimulus	5.44989	0.0042968
GO:0031982	vesicle	5.44131	0.00433382
GO:0016907	G protein-coupled acetylcholine receptor activity	5.43831	0.00434682
GO:0043559	insulin binding	5.43831	0.00434682
GO:0043987	histone H3-S10 phosphorylation	5.43831	0.00434682
GO:2000381	negative regulation of mesoderm development	5.43831	0.00434682
GO:0097119	postsynaptic density protein 95 clustering	5.43831	0.00434682
GO:0098902	regulation of membrane depolarization during action potential	5.43831	0.00434682
GO:0060205	cytoplasmic vesicle lumen	5.43831	0.00434682
GO:0034774	secretory granule lumen	5.43831	0.00434682
GO:1901701	cellular response to oxygen-containing compound	5.43675	0.00435361
GO:0098805	whole membrane	5.42692	0.0043966
GO:0070727	cellular macromolecule localization	5.42021	0.00442624
GO:1901699	cellular response to nitrogen compound	5.39147	0.00455529
GO:2000026	regulation of multicellular organismal development	5.36402	0.00468203
GO:0097367	carbohydrate derivative binding	5.36402	0.00468203
GO:0043267	negative regulation of potassium ion transport	5.36148	0.00469396
GO:0043227	membrane-bounded organelle	5.35692	0.00471539
GO:0009132	nucleoside diphosphate metabolic process	5.35551	0.00472205
GO:0014743	regulation of muscle hypertrophy	5.35551	0.00472205
GO:1901652	response to peptide	5.34972	0.00474947
GO:0042326	negative regulation of phosphorylation	5.34563	0.00476895
GO:0051338	regulation of transferase activity	5.34232	0.00478474
GO:0031365	N-terminal protein amino acid modification	5.33353	0.00482698
GO:0048869	cellular developmental process	5.32882	0.00484979
GO:0004674	protein serine/threonine kinase activity	5.31067	0.00493862
GO:0043412	macromolecule modification	5.2905	0.00503926
GO:0099568	cytoplasmic region	5.29016	0.00504095
GO:0051348	negative regulation of transferase activity	5.28428	0.00507069
GO:0060589	nucleoside-triphosphatase regulator activity	5.2742	0.00512205
GO:0086012	membrane depolarization during cardiac muscle cell action potential	5.25961	0.00519735
GO:1901019	regulation of calcium ion transmembrane transporter activity	5.2583	0.00520412
GO:0090630	activation of GTPase activity	5.2583	0.00520412
GO:0046777	protein autophosphorylation	5.24983	0.00524839
GO:0030658	transport vesicle membrane	5.24696	0.0052635
GO:0030534	adult behavior	5.23307	0.00533713
GO:0048585	negative regulation of response to stimulus	5.23131	0.00534654
GO:0015085	calcium ion transmembrane transporter activity	5.22276	0.00539243
GO:0005184	neuropeptide hormone activity	5.20414	0.00549376
GO:0060307	regulation of ventricular cardiac muscle cell membrane repolarization	5.20414	0.00549376
GO:0043271	negative regulation of ion transport	5.2009	0.0055116
GO:0051130	positive regulation of cellular component organization	5.19404	0.00554956
GO:0051924	regulation of calcium ion transport	5.18405	0.00560524
GO:0010977	negative regulation of neuron projection development	5.16797	0.00569615
GO:0030048	actin filament-based movement	5.1654	0.00571079
GO:0055038	recycling endosome membrane	5.1654	0.00571079
GO:0061098	positive regulation of protein tyrosine kinase activity	5.1654	0.00571079
GO:0032091	negative regulation of protein binding	5.16258	0.00572689
GO:0023061	signal release	5.15563	0.00576687
GO:0072384	organelle transport along microtubule	5.14083	0.00585281
GO:0043229	intracellular organelle	5.13798	0.00586951
GO:0095500	acetylcholine receptor signaling pathway	5.13614	0.00588037
GO:0005070	SH3/SH2 adaptor activity	5.13614	0.00588037
GO:0034706	sodium channel complex	5.13614	0.00588037
GO:0090314	positive regulation of protein targeting to membrane	5.13614	0.00588037
GO:1900449	regulation of glutamate receptor signaling pathway	5.07128	0.00627437
GO:0030426	growth cone	5.06927	0.00628701
GO:0005096	GTPase activator activity	5.06343	0.00632385
GO:0045860	positive regulation of protein kinase activity	5.03789	0.00648744
GO:0099643	signal release from synapse	5.03574	0.00650135
GO:0060999	positive regulation of dendritic spine development	5.03574	0.00650135
GO:0048169	regulation of long-term neuronal synaptic plasticity	5.03188	0.00652655
GO:0051093	negative regulation of developmental process	5.02528	0.00656978
GO:0015459	potassium channel regulator activity	5.02526	0.00656987
GO:0006928	movement of cell or subcellular component	5.00793	0.00668472
GO:0110020	regulation of actomyosin structure organization	4.99406	0.00677811
GO:0001932	regulation of protein phosphorylation	4.99263	0.00678777
GO:0032990	cell part morphogenesis	4.98617	0.00683181
GO:0006810	transport	4.97709	0.00689409
GO:0019904	protein domain specific binding	4.9738	0.00691678
GO:0030029	actin filament-based process	4.97155	0.00693242
GO:0032148	activation of protein kinase B activity	4.96901	0.00695005
GO:0033036	macromolecule localization	4.96021	0.00701143
GO:0043393	regulation of protein binding	4.95053	0.00707966
GO:0044305	calyx of Held	4.94881	0.00709184
GO:1900078	positive regulation of cellular response to insulin stimulus	4.94881	0.00709184
GO:0043086	negative regulation of catalytic activity	4.94364	0.00712857
GO:0009893	positive regulation of metabolic process	4.9429	0.00713387
GO:0045334	clathrin-coated endocytic vesicle	4.94259	0.00713613
GO:0048185	activin binding	4.94259	0.00713613
GO:0099626	voltage-gated calcium channel activity involved in regulation of presynaptic cytosolic calcium levels	4.94259	0.00713613
GO:0050803	regulation of synapse structure or activity	4.94259	0.00713613
GO:1904321	response to forskolin	4.94259	0.00713613
GO:1904322	cellular response to forskolin	4.94259	0.00713613
GO:0007409	axonogenesis	4.94053	0.00715084
GO:0051128	regulation of cellular component organization	4.92982	0.00722784
GO:0017196	N-terminal peptidyl-methionine acetylation	4.9266	0.00725113
GO:0072318	clathrin coat disassembly	4.9266	0.00725113
GO:0099635	voltage-gated calcium channel activity involved in positive regulation of presynaptic cytosolic calcium levels	4.9266	0.00725113
GO:0006735	NADH regeneration	4.9266	0.00725113
GO:0010616	negative regulation of cardiac muscle adaptation	4.9266	0.00725113
GO:0035404	histone-serine phosphorylation	4.9266	0.00725113
GO:0061621	canonical glycolysis	4.9266	0.00725113
GO:0061718	glucose catabolic process to pyruvate	4.9266	0.00725113
GO:0038026	reelin-mediated signaling pathway	4.9266	0.00725113
GO:0009968	negative regulation of signal transduction	4.92593	0.00725595
GO:1990138	neuron projection extension	4.92538	0.00725997
GO:0048878	chemical homeostasis	4.92495	0.00726309
GO:0043168	anion binding	4.92484	0.00726391
GO:0042325	regulation of phosphorylation	4.91563	0.00733113
GO:0051952	regulation of amine transport	4.9119	0.00735853
GO:0019933	cAMP-mediated signaling	4.9102	0.00737101
GO:0034613	cellular protein localization	4.90608	0.00740141
GO:0033674	positive regulation of kinase activity	4.90019	0.00744517
GO:0042596	fear response	4.88976	0.00752326
GO:0019901	protein kinase binding	4.88223	0.00758006
GO:0009890	negative regulation of biosynthetic process	4.87954	0.0076005
GO:0071526	semaphorin-plexin signaling pathway	4.87694	0.00762033
GO:0046326	positive regulation of glucose import	4.87694	0.00762033
GO:0099091	postsynaptic specialization, intracellular component	4.87694	0.00762033
GO:0031279	regulation of cyclase activity	4.87694	0.00762033
GO:0120111	neuron projection cytoplasm	4.87694	0.00762033
GO:0051100	negative regulation of binding	4.87253	0.007654
GO:0010033	response to organic substance	4.86728	0.00769428
GO:0098802	plasma membrane signaling receptor complex	4.85353	0.0078008
GO:0051056	regulation of small GTPase mediated signal transduction	4.82995	0.00798693
GO:0019900	kinase binding	4.82638	0.00801548
GO:0035418	protein localization to synapse	4.81772	0.00808521
GO:0031327	negative regulation of cellular biosynthetic process	4.79981	0.00823134
GO:0090257	regulation of muscle system process	4.7895	0.00831658
GO:0051234	establishment of localization	4.78632	0.00834307
GO:0008104	protein localization	4.77534	0.00843521
GO:0043552	positive regulation of phosphatidylinositol 3-kinase activity	4.77076	0.0084739
GO:0010614	negative regulation of cardiac muscle hypertrophy	4.77076	0.0084739
GO:0031267	small GTPase binding	4.76946	0.00848493
GO:0045597	positive regulation of cell differentiation	4.75409	0.00861636
GO:0032231	regulation of actin filament bundle assembly	4.75163	0.00863759
GO:0046965	retinoid X receptor binding	4.74952	0.00865586
GO:0002292	T cell differentiation involved in immune response	4.74952	0.00865586
GO:0030552	cAMP binding	4.74952	0.00865586
GO:0061436	establishment of skin barrier	4.74952	0.00865586
GO:0042593	glucose homeostasis	4.74666	0.00868063
GO:0060076	excitatory synapse	4.7392	0.00874565
GO:0005769	early endosome	4.73686	0.00876613
GO:0051173	positive regulation of nitrogen compound metabolic process	4.73238	0.00880545
GO:0003779	actin binding	4.73131	0.0088149
GO:0005246	calcium channel regulator activity	4.72805	0.00884371
GO:0043085	positive regulation of catalytic activity	4.70702	0.00903162
GO:0048856	anatomical structure development	4.702	0.00907708
GO:1903532	positive regulation of secretion by cell	4.69637	0.00912835
GO:0031090	organelle membrane	4.69285	0.00916053
GO:0033500	carbohydrate homeostasis	4.68486	0.00923401
GO:0007167	enzyme linked receptor protein signaling pathway	4.68305	0.00925073
GO:1903531	negative regulation of secretion by cell	4.67509	0.0093247
GO:0030427	site of polarized growth	4.66949	0.00937703
GO:0045944	positive regulation of transcription by RNA polymerase II	4.66861	0.00938531
GO:0007613	memory	4.66704	0.00940007
GO:1901387	positive regulation of voltage-gated calcium channel activity	4.65669	0.00949784
GO:1901841	regulation of high voltage-gated calcium channel activity	4.65669	0.00949784
GO:0099550	trans-synaptic signaling, modulating synaptic transmission	4.65669	0.00949784
GO:0001963	synaptic transmission, dopaminergic	4.65669	0.00949784
GO:0004935	adrenergic receptor activity	4.65669	0.00949784
GO:0007548	sex differentiation	4.65669	0.00949784
GO:0061478	response to platelet aggregation inhibitor	4.65669	0.00949784
GO:0006814	sodium ion transport	4.61135	0.00993836
GO:0002027	regulation of heart rate	4.60789	0.00997288
GO:0010604	positive regulation of macromolecule metabolic process	4.6061	0.00999067
GO:0097729	9+2 motile cilium	4.60137	0.0100381
GO:0035640	exploration behavior	4.60129	0.0100388
GO:0031625	ubiquitin protein ligase binding	4.59466	0.0101057
GO:0030030	cell projection organization	4.58958	0.0101571
GO:1901700	response to oxygen-containing compound	4.58738	0.0101795
GO:0043551	regulation of phosphatidylinositol 3-kinase activity	4.58487	0.0102051
GO:0046621	negative regulation of organ growth	4.58487	0.0102051
GO:2001024	negative regulation of response to drug	4.58487	0.0102051
GO:2001258	negative regulation of cation channel activity	4.58487	0.0102051
GO:0051339	regulation of lyase activity	4.58487	0.0102051
GO:0032590	dendrite membrane	4.58487	0.0102051
GO:0051336	regulation of hydrolase activity	4.56451	0.010415
GO:1901379	regulation of potassium ion transmembrane transport	4.55119	0.0105546
GO:0014070	response to organic cyclic compound	4.54606	0.0106089
GO:0036477	somatodendritic compartment	4.54404	0.0106304
GO:0005768	endosome	4.53629	0.010713
GO:0046034	ATP metabolic process	4.52098	0.0108784
GO:0051219	phosphoprotein binding	4.51392	0.0109554
GO:0022890	inorganic cation transmembrane transporter activity	4.51356	0.0109594
GO:0017151	DEAD/H-box RNA helicase binding	4.50433	0.011061
GO:0045743	positive regulation of fibroblast growth factor receptor signaling pathway	4.50433	0.011061
GO:0021826	substrate-independent telencephalic tangential migration	4.50433	0.011061
GO:0021843	substrate-independent telencephalic tangential interneuron migration	4.50433	0.011061
GO:0072319	vesicle uncoating	4.50433	0.011061
GO:0098988	G protein-coupled glutamate receptor activity	4.50433	0.011061
GO:1903242	regulation of cardiac muscle hypertrophy in response to stress	4.50433	0.011061
GO:1905098	negative regulation of guanyl-nucleotide exchange factor activity	4.50433	0.011061
GO:0031983	vesicle lumen	4.50433	0.011061
GO:0061002	negative regulation of dendritic spine morphogenesis	4.50433	0.011061
GO:0014060	regulation of epinephrine secretion	4.50433	0.011061
GO:0007411	axon guidance	4.5007	0.0111012
GO:0015081	sodium ion transmembrane transporter activity	4.49897	0.0111204
GO:0031401	positive regulation of protein modification process	4.4931	0.0111859
GO:0043949	regulation of cAMP-mediated signaling	4.49183	0.0112001
GO:0045200	establishment of neuroblast polarity	4.4697	0.0114507
GO:0045196	establishment or maintenance of neuroblast polarity	4.4697	0.0114507
GO:0071691	cardiac muscle thin filament assembly	4.4697	0.0114507
GO:2000386	positive regulation of ovarian follicle development	4.4697	0.0114507
GO:0046545	development of primary female sexual characteristics	4.4697	0.0114507
GO:0072658	maintenance of protein location in membrane	4.4697	0.0114507
GO:0072660	maintenance of protein location in plasma membrane	4.4697	0.0114507
GO:0097296	activation of cysteine-type endopeptidase activity involved in apoptotic signaling pathway	4.4697	0.0114507
GO:0097451	glial limiting end-foot	4.4697	0.0114507
GO:0097500	receptor localization to non-motile cilium	4.4697	0.0114507
GO:0097636	intrinsic component of autophagosome membrane	4.4697	0.0114507
GO:0097637	integral component of autophagosome membrane	4.4697	0.0114507
GO:0048101	calcium- and calmodulin-regulated 3',5'-cyclic-GMP phosphodiesterase activity	4.4697	0.0114507
GO:0098641	cadherin binding involved in cell-cell adhesion	4.4697	0.0114507
GO:1902725	negative regulation of satellite cell differentiation	4.4697	0.0114507
GO:0099154	serotonergic synapse	4.4697	0.0114507
GO:0003872	6-phosphofructokinase activity	4.4697	0.0114507
GO:0004117	calmodulin-dependent cyclic-nucleotide phosphodiesterase activity	4.4697	0.0114507
GO:0031417	NatC complex	4.4697	0.0114507
GO:0005945	6-phosphofructokinase complex	4.4697	0.0114507
GO:0006172	ADP biosynthetic process	4.4697	0.0114507
GO:0061577	calcium ion transmembrane transport via high voltage-gated calcium channel	4.4697	0.0114507
GO:1990829	C-rich single-stranded DNA binding	4.4697	0.0114507
GO:0090443	FAR/SIN/STRIPAK complex	4.4697	0.0114507
GO:0048511	rhythmic process	4.45093	0.0116677
GO:0097479	synaptic vesicle localization	4.44707	0.0117129
GO:0099522	region of cytosol	4.44707	0.0117129
GO:0042974	retinoic acid receptor binding	4.43977	0.0117986
GO:0099092	postsynaptic density, intracellular component	4.43977	0.0117986
GO:0040036	regulation of fibroblast growth factor receptor signaling pathway	4.43977	0.0117986
GO:0014741	negative regulation of muscle hypertrophy	4.43977	0.0117986
GO:0090313	regulation of protein targeting to membrane	4.43977	0.0117986
GO:0032555	purine ribonucleotide binding	4.43638	0.0118388
GO:0032989	cellular component morphogenesis	4.43627	0.01184
GO:0008022	protein C-terminus binding	4.43148	0.0118969
GO:0017016	Ras GTPase binding	4.42844	0.011933
GO:0019888	protein phosphatase regulator activity	4.4124	0.012126
GO:1901655	cellular response to ketone	4.4124	0.012126
GO:0043270	positive regulation of ion transport	4.40713	0.0121901
GO:2000113	negative regulation of cellular macromolecule biosynthetic process	4.40485	0.0122179
GO:0099010	modification of postsynaptic structure	4.39699	0.0123144
GO:0000146	microfilament motor activity	4.39699	0.0123144
GO:0098981	cholinergic synapse	4.39699	0.0123144
GO:0099511	voltage-gated calcium channel activity involved in regulation of cytosolic calcium levels	4.39699	0.0123144
GO:0005682	U5 snRNP	4.39699	0.0123144
GO:0007216	G protein-coupled glutamate receptor signaling pathway	4.39699	0.0123144
GO:0060037	pharyngeal system development	4.39699	0.0123144
GO:1904705	regulation of vascular smooth muscle cell proliferation	4.38985	0.0124026
GO:0031648	protein destabilization	4.38985	0.0124026
GO:0060560	developmental growth involved in morphogenesis	4.37341	0.0126082
GO:0044770	cell cycle phase transition	4.36628	0.0126983
GO:0040013	negative regulation of locomotion	4.35747	0.0128108
GO:0001964	startle response	4.35116	0.0128919
GO:0032515	negative regulation of phosphoprotein phosphatase activity	4.35116	0.0128919
GO:0043235	receptor complex	4.34893	0.0129206
GO:0048488	synaptic vesicle endocytosis	4.31436	0.0133752
GO:0140238	presynaptic endocytosis	4.31436	0.0133752
GO:0032838	plasma membrane bounded cell projection cytoplasm	4.31436	0.0133752
GO:0010907	positive regulation of glucose metabolic process	4.31436	0.0133752
GO:0043434	response to peptide hormone	4.2852	0.0137709
GO:0007009	plasma membrane organization	4.28389	0.0137889
GO:0032270	positive regulation of cellular protein metabolic process	4.28136	0.0138239
GO:0010605	negative regulation of macromolecule metabolic process	4.2512	0.0142472
GO:0051480	regulation of cytosolic calcium ion concentration	4.24068	0.0143979
GO:0010469	regulation of signaling receptor activity	4.23058	0.014544
GO:0017076	purine nucleotide binding	4.22555	0.0146173
GO:0046824	positive regulation of nucleocytoplasmic transport	4.22383	0.0146424
GO:0061178	regulation of insulin secretion involved in cellular response to glucose stimulus	4.22383	0.0146424
GO:0048660	regulation of smooth muscle cell proliferation	4.2225	0.0146619
GO:0010970	transport along microtubule	4.2225	0.0146619
GO:0051047	positive regulation of secretion	4.21255	0.0148086
GO:0019208	phosphatase regulator activity	4.1985	0.0150181
GO:0044772	mitotic cell cycle phase transition	4.19601	0.0150555
GO:0048588	developmental cell growth	4.19505	0.0150699
GO:0001662	behavioral fear response	4.18646	0.0151999
GO:0006904	vesicle docking involved in exocytosis	4.18646	0.0151999
GO:0032269	negative regulation of cellular protein metabolic process	4.17661	0.0153504
GO:0032553	ribonucleotide binding	4.17393	0.0153916
GO:0048670	regulation of collateral sprouting	4.16969	0.0154571
GO:0050780	dopamine receptor binding	4.16969	0.0154571
GO:0099518	vesicle cytoskeletal trafficking	4.1626	0.015567
GO:1901386	negative regulation of voltage-gated calcium channel activity	4.15963	0.0156133
GO:0098962	regulation of postsynaptic neurotransmitter receptor activity	4.15963	0.0156133
GO:0051386	regulation of neurotrophin TRK receptor signaling pathway	4.15963	0.0156133
GO:0005092	GDP-dissociation inhibitor activity	4.15963	0.0156133
GO:0031280	negative regulation of cyclase activity	4.15963	0.0156133
GO:0060134	prepulse inhibition	4.15963	0.0156133
GO:0050793	regulation of developmental process	4.15138	0.0157426
GO:0044326	dendritic spine neck	4.14643	0.0158208
GO:0021932	hindbrain radial glia guided cell migration	4.14643	0.0158208
GO:0097091	synaptic vesicle clustering	4.14643	0.0158208
GO:0098919	structural constituent of postsynaptic density	4.14643	0.0158208
GO:0007028	cytoplasm organization	4.14643	0.0158208
GO:0009134	nucleoside diphosphate catabolic process	4.14643	0.0158208
GO:0010944	negative regulation of transcription by competitive promoter binding	4.14643	0.0158208
GO:0071398	cellular response to fatty acid	4.13839	0.0159485
GO:0048520	positive regulation of behavior	4.13839	0.0159485
GO:0090218	positive regulation of lipid kinase activity	4.13839	0.0159485
GO:0009719	response to endogenous stimulus	4.13078	0.0160703
GO:1900076	regulation of cellular response to insulin stimulus	4.11488	0.0163279
GO:0019935	cyclic-nucleotide-mediated signaling	4.11195	0.0163759
GO:0110053	regulation of actin filament organization	4.10885	0.0164266
GO:0009653	anatomical structure morphogenesis	4.1073	0.0164521
GO:0010558	negative regulation of macromolecule biosynthetic process	4.07067	0.0170659
GO:0005856	cytoskeleton	4.06746	0.0171208
GO:0072659	protein localization to plasma membrane	4.06346	0.0171894
GO:0050919	negative chemotaxis	4.06314	0.0171949
GO:0006470	protein dephosphorylation	4.04435	0.017521
GO:0060998	regulation of dendritic spine development	4.04068	0.0175855
GO:0008283	cell population proliferation	4.03016	0.0177716
GO:0006469	negative regulation of protein kinase activity	4.01172	0.0181022
GO:0042749	regulation of circadian sleep/wake cycle	3.99858	0.0183416
GO:0048041	focal adhesion assembly	3.99858	0.0183416
GO:0051894	positive regulation of focal adhesion assembly	3.99858	0.0183416
GO:0033561	regulation of water loss via skin	3.99858	0.0183416
GO:0099111	microtubule-based transport	3.99848	0.0183434
GO:0030551	cyclic nucleotide binding	3.99757	0.0183602
GO:0072657	protein localization to membrane	3.99226	0.018458
GO:0008277	regulation of G protein-coupled receptor signaling pathway	3.99074	0.0184861
GO:0097746	regulation of blood vessel diameter	3.98653	0.0185639
GO:0035296	regulation of tube diameter	3.98653	0.0185639
GO:0032233	positive regulation of actin filament bundle assembly	3.98624	0.0185694
GO:0044267	cellular protein metabolic process	3.98523	0.0185883
GO:0048193	Golgi vesicle transport	3.97808	0.0187215
GO:0051648	vesicle localization	3.96565	0.0189556
GO:0030234	enzyme regulator activity	3.96072	0.0190493
GO:0042734	presynaptic membrane	3.95701	0.0191202
GO:0002209	behavioral defense response	3.94415	0.0193676
GO:0060170	ciliary membrane	3.94415	0.0193676
GO:0070498	interleukin-1-mediated signaling pathway	3.94156	0.0194179
GO:0021542	dentate gyrus development	3.94156	0.0194179
GO:0071545	inositol phosphate catabolic process	3.94156	0.0194179
GO:0097449	astrocyte projection	3.94156	0.0194179
GO:0051956	negative regulation of amino acid transport	3.94156	0.0194179
GO:0033235	positive regulation of protein sumoylation	3.94156	0.0194179
GO:0043204	perikaryon	3.93933	0.0194613
GO:0016311	dephosphorylation	3.92999	0.0196439
GO:0035150	regulation of tube size	3.92948	0.019654
GO:0051649	establishment of localization in cell	3.92946	0.0196544
GO:0007169	transmembrane receptor protein tyrosine kinase signaling pathway	3.92534	0.0197353
GO:0046434	organophosphate catabolic process	3.92108	0.0198198
GO:0051048	negative regulation of secretion	3.91566	0.0199274
GO:0006874	cellular calcium ion homeostasis	3.90032	0.0202354
GO:0098960	postsynaptic neurotransmitter receptor activity	3.89286	0.020387
GO:0032413	negative regulation of ion transmembrane transporter activity	3.89286	0.020387
GO:0044389	ubiquitin-like protein ligase binding	3.88405	0.0205675
GO:0030705	cytoskeleton-dependent intracellular transport	3.88081	0.020634
GO:0034504	protein localization to nucleus	3.87157	0.0208257
GO:0042755	eating behavior	3.86277	0.0210097
GO:0007044	cell-substrate junction assembly	3.86277	0.0210097
GO:0150115	cell-substrate junction organization	3.86277	0.0210097
GO:1902531	regulation of intracellular signal transduction	3.86276	0.0210099
GO:0019932	second-messenger-mediated signaling	3.86039	0.0210597
GO:1901016	regulation of potassium ion transmembrane transporter activity	3.84663	0.0213516
GO:0048813	dendrite morphogenesis	3.84663	0.0213516
GO:0098930	axonal transport	3.84663	0.0213516
GO:0051496	positive regulation of stress fiber assembly	3.84663	0.0213516
GO:0031175	neuron projection development	3.84526	0.0213808
GO:1902905	positive regulation of supramolecular fiber organization	3.84176	0.0214558
GO:0019870	potassium channel inhibitor activity	3.83715	0.0215549
GO:0045762	positive regulation of adenylate cyclase activity	3.83715	0.0215549
GO:0098505	G-rich strand telomeric DNA binding	3.83715	0.0215549
GO:0048671	negative regulation of collateral sprouting	3.83715	0.0215549
GO:0098879	structural constituent of postsynaptic specialization	3.83715	0.0215549
GO:0051775	response to redox state	3.83715	0.0215549
GO:0051823	regulation of synapse structural plasticity	3.83715	0.0215549
GO:0030898	actin-dependent ATPase activity	3.83715	0.0215549
GO:0032094	response to food	3.83715	0.0215549
GO:0006929	substrate-dependent cell migration	3.83715	0.0215549
GO:0007270	neuron-neuron synaptic transmission	3.83715	0.0215549
GO:0008331	high voltage-gated calcium channel activity	3.83715	0.0215549
GO:0034713	type I transforming growth factor beta receptor binding	3.83715	0.0215549
GO:0035374	chondroitin sulfate binding	3.83715	0.0215549
GO:0010889	regulation of sequestering of triglyceride	3.83715	0.0215549
GO:0061620	glycolytic process through glucose-6-phosphate	3.83715	0.0215549
GO:0045822	negative regulation of heart contraction	3.83694	0.0215594
GO:2000310	regulation of NMDA receptor activity	3.83694	0.0215594
GO:2000311	regulation of AMPA receptor activity	3.83694	0.0215594
GO:1905809	negative regulation of synapse organization	3.83694	0.0215594
GO:0033233	regulation of protein sumoylation	3.83694	0.0215594
GO:0008089	anterograde axonal transport	3.82929	0.0217251
GO:0030036	actin cytoskeleton organization	3.81965	0.0219355
GO:0018201	peptidyl-glycine modification	3.81925	0.0219442
GO:0018377	protein myristoylation	3.81925	0.0219442
GO:0070033	synaptobrevin 2-SNAP-25-syntaxin-1a-complexin II complex	3.81925	0.0219442
GO:0019107	myristoyltransferase activity	3.81925	0.0219442
GO:0045134	uridine-diphosphatase activity	3.81925	0.0219442
GO:0045163	clustering of voltage-gated potassium channels	3.81925	0.0219442
GO:0071865	regulation of apoptotic process in bone marrow cell	3.81925	0.0219442
GO:0071866	negative regulation of apoptotic process in bone marrow cell	3.81925	0.0219442
GO:0023041	neuronal signal transduction	3.81925	0.0219442
GO:0097444	spine apparatus	3.81925	0.0219442
GO:0000243	commitment complex	3.81925	0.0219442
GO:0000322	storage vacuole	3.81925	0.0219442
GO:0099552	trans-synaptic signaling by lipid, modulating synaptic transmission	3.81925	0.0219442
GO:0099553	trans-synaptic signaling by endocannabinoid, modulating synaptic transmission	3.81925	0.0219442
GO:1905150	regulation of voltage-gated sodium channel activity	3.81925	0.0219442
GO:0030160	GKAP/Homer scaffold activity	3.81925	0.0219442
GO:0030229	very-low-density lipoprotein particle receptor activity	3.81925	0.0219442
GO:0031750	D3 dopamine receptor binding	3.81925	0.0219442
GO:0006499	N-terminal protein myristoylation	3.81925	0.0219442
GO:0032286	central nervous system myelin maintenance	3.81925	0.0219442
GO:0007296	vitellogenesis	3.81925	0.0219442
GO:0009136	purine nucleoside diphosphate biosynthetic process	3.81925	0.0219442
GO:0060125	negative regulation of growth hormone secretion	3.81925	0.0219442
GO:0009180	purine ribonucleoside diphosphate biosynthetic process	3.81925	0.0219442
GO:0035524	proline transmembrane transport	3.81925	0.0219442
GO:0061470	T follicular helper cell differentiation	3.81925	0.0219442
GO:0086016	AV node cell action potential	3.81925	0.0219442
GO:0086046	membrane depolarization during SA node cell action potential	3.81925	0.0219442
GO:0090168	Golgi reassembly	3.81925	0.0219442
GO:0090461	glutamate homeostasis	3.81925	0.0219442
GO:0031503	protein-containing complex localization	3.81356	0.0220695
GO:2000378	negative regulation of reactive oxygen species metabolic process	3.80185	0.0223294
GO:0045055	regulated exocytosis	3.79724	0.0224326
GO:0009749	response to glucose	3.7891	0.022616
GO:0032502	developmental process	3.78673	0.0226696
GO:0001882	nucleoside binding	3.78373	0.0227378
GO:2000146	negative regulation of cell motility	3.77029	0.0230455
GO:0003924	GTPase activity	3.77029	0.0230455
GO:0035639	purine ribonucleoside triphosphate binding	3.76358	0.0232006
GO:0140096	catalytic activity, acting on a protein	3.76162	0.0232461
GO:1901265	nucleoside phosphate binding	3.7559	0.0233794
GO:0000166	nucleotide binding	3.7559	0.0233794
GO:0022604	regulation of cell morphogenesis	3.74871	0.023548
GO:0098878	neurotransmitter receptor complex	3.74741	0.0235788
GO:0050775	positive regulation of dendrite morphogenesis	3.74741	0.0235788
GO:0009185	ribonucleoside diphosphate metabolic process	3.74741	0.0235788
GO:0061001	regulation of dendritic spine morphogenesis	3.74741	0.0235788
GO:0045665	negative regulation of neuron differentiation	3.74131	0.023723
GO:0044327	dendritic spine head	3.74031	0.0237468
GO:0050145	nucleoside monophosphate kinase activity	3.74031	0.0237468
GO:0051350	negative regulation of lyase activity	3.74031	0.0237468
GO:0034185	apolipoprotein binding	3.74031	0.0237468
GO:0010743	regulation of macrophage derived foam cell differentiation	3.74031	0.0237468
GO:0010801	negative regulation of peptidyl-threonine phosphorylation	3.74031	0.0237468
GO:0016192	vesicle-mediated transport	3.74028	0.0237475
GO:0043547	positive regulation of GTPase activity	3.73886	0.0237811
GO:0030336	negative regulation of cell migration	3.73402	0.0238967
GO:0050891	multicellular organismal water homeostasis	3.73361	0.0239064
GO:0032885	regulation of polysaccharide biosynthetic process	3.73361	0.0239064
GO:0051247	positive regulation of protein metabolic process	3.72195	0.0241868
GO:0030001	metal ion transport	3.72004	0.0242331
GO:0032589	neuron projection membrane	3.71314	0.0244007
GO:0007416	synapse assembly	3.71314	0.0244007
GO:0032147	activation of protein kinase activity	3.70813	0.0245233
GO:0001934	positive regulation of protein phosphorylation	3.69996	0.0247245
GO:1903322	positive regulation of protein modification by small protein conjugation or removal	3.69755	0.0247841
GO:0051347	positive regulation of transferase activity	3.69697	0.0247984
GO:0033673	negative regulation of kinase activity	3.69237	0.0249128
GO:0072401	signal transduction involved in DNA integrity checkpoint	3.68398	0.0251228
GO:0072395	signal transduction involved in cell cycle checkpoint	3.68398	0.0251228
GO:0072422	signal transduction involved in DNA damage checkpoint	3.68398	0.0251228
GO:0005158	insulin receptor binding	3.68398	0.0251228
GO:0006734	NADH metabolic process	3.68398	0.0251228
GO:0009167	purine ribonucleoside monophosphate metabolic process	3.68398	0.0251228
GO:0032549	ribonucleoside binding	3.66907	0.0255002
GO:0009582	detection of abiotic stimulus	3.65413	0.0258841
GO:0009898	cytoplasmic side of plasma membrane	3.65105	0.025964
GO:0014704	intercalated disc	3.65105	0.025964
GO:0051240	positive regulation of multicellular organismal process	3.6497	0.0259989
GO:1901888	regulation of cell junction assembly	3.64793	0.0260449
GO:0005543	phospholipid binding	3.64373	0.0261545
GO:0016043	cellular component organization	3.64219	0.026195
GO:0003774	motor activity	3.64187	0.0262033
GO:0003018	vascular process in circulatory system	3.64134	0.0262173
GO:0007166	cell surface receptor signaling pathway	3.63953	0.0262646
GO:0010827	regulation of glucose transmembrane transport	3.62862	0.0265527
GO:1903508	positive regulation of nucleic acid-templated transcription	3.61945	0.0267974
GO:0003254	regulation of membrane depolarization	3.61114	0.0270211
GO:0031201	SNARE complex	3.61114	0.0270211
GO:0098839	postsynaptic density membrane	3.60975	0.0270585
GO:0004721	phosphoprotein phosphatase activity	3.60253	0.0272546
GO:1902680	positive regulation of RNA biosynthetic process	3.6022	0.0272637
GO:0015077	monovalent inorganic cation transmembrane transporter activity	3.5984	0.0273674
GO:0010770	positive regulation of cell morphogenesis involved in differentiation	3.5927	0.0275238
GO:0009581	detection of external stimulus	3.5902	0.0275928
GO:0008324	cation transmembrane transporter activity	3.58868	0.0276348
GO:0043560	insulin receptor substrate binding	3.56592	0.0282709
GO:0019227	neuronal action potential propagation	3.56592	0.0282709
GO:2000849	regulation of glucocorticoid secretion	3.56592	0.0282709
GO:0097012	response to granulocyte macrophage colony-stimulating factor	3.56592	0.0282709
GO:0097484	dendrite extension	3.56592	0.0282709
GO:0048149	behavioral response to ethanol	3.56592	0.0282709
GO:0098870	action potential propagation	3.56592	0.0282709
GO:0098917	retrograde trans-synaptic signaling	3.56592	0.0282709
GO:0006007	glucose catabolic process	3.56592	0.0282709
GO:0010359	regulation of anion channel activity	3.56592	0.0282709
GO:0060396	growth hormone receptor signaling pathway	3.56592	0.0282709
GO:1990907	beta-catenin-TCF complex	3.56592	0.0282709
GO:0038092	nodal signaling pathway	3.56592	0.0282709
GO:0021766	hippocampus development	3.55743	0.0285121
GO:0050885	neuromuscular process controlling balance	3.55743	0.0285121
GO:0019674	NAD metabolic process	3.55385	0.0286143
GO:1901017	negative regulation of potassium ion transmembrane transporter activity	3.55385	0.0286143
GO:0099633	protein localization to postsynaptic specialization membrane	3.55385	0.0286143
GO:0099645	neurotransmitter receptor localization to postsynaptic specialization membrane	3.55385	0.0286143
GO:0050774	negative regulation of dendrite morphogenesis	3.55385	0.0286143
GO:0051932	synaptic transmission, GABAergic	3.55385	0.0286143
GO:0002293	alpha-beta T cell differentiation involved in immune response	3.55385	0.0286143
GO:0004550	nucleoside diphosphate kinase activity	3.55385	0.0286143
GO:0007190	activation of adenylate cyclase activity	3.55385	0.0286143
GO:0034104	negative regulation of tissue remodeling	3.55385	0.0286143
GO:0005249	voltage-gated potassium channel activity	3.55105	0.0286945
GO:0009746	response to hexose	3.55105	0.0286945
GO:0055022	negative regulation of cardiac muscle tissue growth	3.53899	0.0290425
GO:0009126	purine nucleoside monophosphate metabolic process	3.53899	0.0290425
GO:0061117	negative regulation of heart growth	3.53899	0.0290425
GO:0007623	circadian rhythm	3.52213	0.0295366
GO:0090066	regulation of anatomical structure size	3.51487	0.0297515
GO:0043550	regulation of lipid kinase activity	3.50749	0.029972
GO:0048662	negative regulation of smooth muscle cell proliferation	3.50749	0.029972
GO:0098686	hippocampal mossy fiber to CA3 synapse	3.50749	0.029972
GO:0007204	positive regulation of cytosolic calcium ion concentration	3.49169	0.0304494
GO:0030032	lamellipodium assembly	3.49089	0.0304738
GO:0035774	positive regulation of insulin secretion involved in cellular response to glucose stimulus	3.49089	0.0304738
GO:0030097	hemopoiesis	3.47796	0.0308705
GO:0045913	positive regulation of carbohydrate metabolic process	3.47519	0.030956
GO:0034284	response to monosaccharide	3.47519	0.030956
GO:0009755	hormone-mediated signaling pathway	3.47519	0.030956
GO:0019898	extrinsic component of membrane	3.46736	0.0311992
GO:0051271	negative regulation of cellular component movement	3.46664	0.0312219
GO:0031253	cell projection membrane	3.45542	0.0315741
GO:0042327	positive regulation of phosphorylation	3.45201	0.0316818
GO:0045893	positive regulation of transcription, DNA-templated	3.43901	0.0320966
GO:0072507	divalent inorganic cation homeostasis	3.4307	0.0323642
GO:0033157	regulation of intracellular protein transport	3.42382	0.0325879
GO:0055074	calcium ion homeostasis	3.42338	0.0326022
GO:0071407	cellular response to organic cyclic compound	3.41765	0.0327894
GO:0045834	positive regulation of lipid metabolic process	3.41485	0.0328812
GO:0051656	establishment of organelle localization	3.41229	0.0329655
GO:0051589	negative regulation of neurotransmitter transport	3.40137	0.0333277
GO:0003954	NADH dehydrogenase activity	3.40137	0.0333277
GO:0030291	protein serine/threonine kinase inhibitor activity	3.40137	0.0333277
GO:0032891	negative regulation of organic acid transport	3.40137	0.0333277
GO:0150117	positive regulation of cell-substrate junction organization	3.40137	0.0333277
GO:0022008	neurogenesis	3.40099	0.0333403
GO:1904063	negative regulation of cation transmembrane transport	3.40099	0.0333403
GO:0002793	positive regulation of peptide secretion	3.38668	0.0338209
GO:0051248	negative regulation of protein metabolic process	3.38527	0.0338683
GO:0046174	polyol catabolic process	3.3805	0.0340303
GO:0071880	adenylate cyclase-activating adrenergic receptor signaling pathway	3.3805	0.0340303
GO:1901028	regulation of mitochondrial outer membrane permeabilization involved in apoptotic signaling pathway	3.3805	0.0340303
GO:0047555	3',5'-cyclic-GMP phosphodiesterase activity	3.3805	0.0340303
GO:0048745	smooth muscle tissue development	3.3805	0.0340303
GO:0002287	alpha-beta T cell activation involved in immune response	3.3805	0.0340303
GO:0032924	activin receptor signaling pathway	3.3805	0.0340303
GO:0007602	phototransduction	3.3805	0.0340303
GO:0071277	cellular response to calcium ion	3.37982	0.0340535
GO:0046626	regulation of insulin receptor signaling pathway	3.37982	0.0340535
GO:0051893	regulation of focal adhesion assembly	3.37802	0.0341151
GO:0090109	regulation of cell-substrate junction assembly	3.37802	0.0341151
GO:0019205	nucleobase-containing compound kinase activity	3.37673	0.034159
GO:0045744	negative regulation of G protein-coupled receptor signaling pathway	3.37673	0.034159
GO:0000086	G2/M transition of mitotic cell cycle	3.37673	0.034159
GO:0099634	postsynaptic specialization membrane	3.37673	0.034159
GO:0140303	intramembrane lipid transporter activity	3.37673	0.034159
GO:0007616	long-term memory	3.37673	0.034159
GO:0009583	detection of light stimulus	3.37673	0.034159
GO:0003714	transcription corepressor activity	3.3752	0.0342112
GO:0046578	regulation of Ras protein signal transduction	3.37512	0.034214
GO:0030154	cell differentiation	3.36592	0.0345301
GO:0030659	cytoplasmic vesicle membrane	3.35805	0.034803
GO:0007600	sensory perception	3.35295	0.0349811
GO:0016361	activin receptor activity, type I	3.35088	0.0350534
GO:0044545	NSL complex	3.35088	0.0350534
GO:0070095	fructose-6-phosphate binding	3.35088	0.0350534
GO:0019158	mannokinase activity	3.35088	0.0350534
GO:2000196	positive regulation of female gonad development	3.35088	0.0350534
GO:0071817	MMXD complex	3.35088	0.0350534
GO:1900825	regulation of membrane depolarization during cardiac muscle cell action potential	3.35088	0.0350534
GO:2000852	regulation of corticosterone secretion	3.35088	0.0350534
GO:0097361	CIA complex	3.35088	0.0350534
GO:1901843	positive regulation of high voltage-gated calcium channel activity	3.35088	0.0350534
GO:0098833	presynaptic endocytic zone	3.35088	0.0350534
GO:0098957	anterograde axonal transport of mitochondrion	3.35088	0.0350534
GO:0099504	synaptic vesicle cycle	3.35088	0.0350534
GO:0050915	sensory perception of sour taste	3.35088	0.0350534
GO:0001515	opioid peptide activity	3.35088	0.0350534
GO:0001661	conditioned taste aversion	3.35088	0.0350534
GO:0051902	negative regulation of mitochondrial depolarization	3.35088	0.0350534
GO:1904861	excitatory synapse assembly	3.35088	0.0350534
GO:0003383	apical constriction	3.35088	0.0350534
GO:0004340	glucokinase activity	3.35088	0.0350534
GO:0004396	hexokinase activity	3.35088	0.0350534
GO:0004952	dopamine neurotransmitter receptor activity	3.35088	0.0350534
GO:0004977	melanocortin receptor activity	3.35088	0.0350534
GO:0005899	insulin receptor complex	3.35088	0.0350534
GO:0006498	N-terminal protein lipidation	3.35088	0.0350534
GO:0031958	corticosteroid receptor signaling pathway	3.35088	0.0350534
GO:0032261	purine nucleotide salvage	3.35088	0.0350534
GO:0007195	adenylate cyclase-inhibiting dopamine receptor signaling pathway	3.35088	0.0350534
GO:0033564	anterior/posterior axon guidance	3.35088	0.0350534
GO:0008294	calcium- and calmodulin-responsive adenylate cyclase activity	3.35088	0.0350534
GO:0008865	fructokinase activity	3.35088	0.0350534
GO:0009188	ribonucleoside diphosphate biosynthetic process	3.35088	0.0350534
GO:0034715	pICln-Sm protein complex	3.35088	0.0350534
GO:0060278	regulation of ovulation	3.35088	0.0350534
GO:0035106	operant conditioning	3.35088	0.0350534
GO:0060666	dichotomous subdivision of terminal units involved in salivary gland branching	3.35088	0.0350534
GO:0010891	negative regulation of sequestering of triglyceride	3.35088	0.0350534
GO:1990416	cellular response to brain-derived neurotrophic factor stimulus	3.35088	0.0350534
GO:0038003	opioid receptor signaling pathway	3.35088	0.0350534
GO:0150099	neuron-glial cell signaling	3.35088	0.0350534
GO:0014731	spectrin-associated cytoskeleton	3.35088	0.0350534
GO:0016049	cell growth	3.3498	0.0350913
GO:0046903	secretion	3.34372	0.0353052
GO:0051094	positive regulation of developmental process	3.33383	0.0356563
GO:0072503	cellular divalent inorganic cation homeostasis	3.33376	0.0356588
GO:0051650	establishment of vesicle localization	3.3284	0.0358502
GO:0016081	synaptic vesicle docking	3.32529	0.0359621
GO:0043047	single-stranded telomeric DNA binding	3.32529	0.0359621
GO:0070933	histone H4 deacetylation	3.32529	0.0359621
GO:0045779	negative regulation of bone resorption	3.32529	0.0359621
GO:0071397	cellular response to cholesterol	3.32529	0.0359621
GO:1900244	positive regulation of synaptic vesicle endocytosis	3.32529	0.0359621
GO:0072425	signal transduction involved in G2 DNA damage checkpoint	3.32529	0.0359621
GO:1904115	axon cytoplasm	3.32529	0.0359621
GO:0001976	nervous system process involved in regulation of systemic arterial blood pressure	3.32529	0.0359621
GO:0051967	negative regulation of synaptic transmission, glutamatergic	3.32529	0.0359621
GO:0004016	adenylate cyclase activity	3.32529	0.0359621
GO:0030126	COPI vesicle coat	3.32529	0.0359621
GO:0030836	positive regulation of actin filament depolymerization	3.32529	0.0359621
GO:0032926	negative regulation of activin receptor signaling pathway	3.32529	0.0359621
GO:0035256	G protein-coupled glutamate receptor binding	3.32529	0.0359621
GO:0061052	negative regulation of cell growth involved in cardiac muscle cell development	3.32529	0.0359621
GO:0014745	negative regulation of muscle adaptation	3.32529	0.0359621
GO:0046907	intracellular transport	3.32259	0.0360594
GO:0032550	purine ribonucleoside binding	3.31312	0.0364025
GO:0005539	glycosaminoglycan binding	3.31278	0.0364149
GO:0001755	neural crest cell migration	3.31026	0.0365068
GO:0035051	cardiocyte differentiation	3.31026	0.0365068
GO:0051495	positive regulation of cytoskeleton organization	3.30236	0.0367961
GO:0000079	regulation of cyclin-dependent protein serine/threonine kinase activity	3.30154	0.0368265
GO:0034212	peptide N-acetyltransferase activity	3.30154	0.0368265
GO:0019001	guanyl nucleotide binding	3.29387	0.03711
GO:0045121	membrane raft	3.29387	0.03711
GO:0032561	guanyl ribonucleotide binding	3.29387	0.03711
GO:0004888	transmembrane signaling receptor activity	3.29276	0.037151
GO:0042383	sarcolemma	3.28634	0.0373906
GO:0071396	cellular response to lipid	3.27885	0.0376717
GO:0043951	negative regulation of cAMP-mediated signaling	3.27055	0.0379854
GO:0046540	U4/U6 x U5 tri-snRNP complex	3.27055	0.0379854
GO:0097386	glial cell projection	3.27055	0.0379854
GO:1902745	positive regulation of lamellipodium organization	3.27055	0.0379854
GO:0042169	SH2 domain binding	3.26701	0.0381201
GO:0042805	actinin binding	3.26701	0.0381201
GO:0043548	phosphatidylinositol 3-kinase binding	3.26701	0.0381201
GO:0098857	membrane microdomain	3.26136	0.0383363
GO:0045892	negative regulation of transcription, DNA-templated	3.24149	0.0391056
GO:0099175	regulation of postsynapse organization	3.23878	0.0392115
GO:0008289	lipid binding	3.23324	0.0394297
GO:0061097	regulation of protein tyrosine kinase activity	3.22515	0.03975
GO:0007018	microtubule-based movement	3.21932	0.0399823
GO:0019200	carbohydrate kinase activity	3.21886	0.0400008
GO:0071875	adrenergic receptor signaling pathway	3.21886	0.0400008
GO:0098831	presynaptic active zone cytoplasmic component	3.21886	0.0400008
GO:0099563	modification of synaptic structure	3.21886	0.0400008
GO:0052652	cyclic purine nucleotide metabolic process	3.21886	0.0400008
GO:0033605	positive regulation of catecholamine secretion	3.21886	0.0400008
GO:0009190	cyclic nucleotide biosynthetic process	3.21886	0.0400008
GO:0035259	glucocorticoid receptor binding	3.21886	0.0400008
GO:0043624	cellular protein complex disassembly	3.21637	0.0401002
GO:1903533	regulation of protein targeting	3.21637	0.0401002
GO:0016791	phosphatase activity	3.21484	0.0401616
GO:0007015	actin filament organization	3.21307	0.0402328
GO:0048278	vesicle docking	3.20841	0.0404207
GO:0051058	negative regulation of small GTPase mediated signal transduction	3.20841	0.0404207
GO:0001678	cellular glucose homeostasis	3.20841	0.0404207
GO:0010676	positive regulation of cellular carbohydrate metabolic process	3.20841	0.0404207
GO:0035637	multicellular organismal signaling	3.20841	0.0404207
GO:0031326	regulation of cellular biosynthetic process	3.20557	0.0405356
GO:0009141	nucleoside triphosphate metabolic process	3.18793	0.0412573
GO:0031226	intrinsic component of plasma membrane	3.18658	0.0413131
GO:0001883	purine nucleoside binding	3.18139	0.0415277
GO:1903507	negative regulation of nucleic acid-templated transcription	3.16822	0.0420783
GO:0016810	hydrolase activity, acting on carbon-nitrogen (but not peptide) bonds	3.16613	0.0421665
GO:0051051	negative regulation of transport	3.16177	0.0423509
GO:0044839	cell cycle G2/M phase transition	3.1615	0.0423621
GO:0048471	perinuclear region of cytoplasm	3.15719	0.042545
GO:0010721	negative regulation of cell development	3.15127	0.0427978
GO:0019905	syntaxin binding	3.15059	0.0428267
GO:0140056	organelle localization by membrane tethering	3.15059	0.0428267
GO:0032410	negative regulation of transporter activity	3.15059	0.0428267
GO:0060402	calcium ion transport into cytosol	3.15059	0.0428267
GO:1902679	negative regulation of RNA biosynthetic process	3.15009	0.0428482
GO:1901020	negative regulation of calcium ion transmembrane transporter activity	3.14606	0.0430214
GO:0097526	spliceosomal tri-snRNP complex	3.14606	0.0430214
GO:1903421	regulation of synaptic vesicle recycling	3.14606	0.0430214
GO:0051393	alpha-actinin binding	3.14606	0.0430214
GO:0030507	spectrin binding	3.14606	0.0430214
GO:0006506	GPI anchor biosynthetic process	3.14606	0.0430214
GO:0009161	ribonucleoside monophosphate metabolic process	3.14606	0.0430214
GO:0022411	cellular component disassembly	3.14513	0.0430613
GO:0071840	cellular component organization or biogenesis	3.13069	0.0436877
GO:0061351	neural precursor cell proliferation	3.12707	0.0438459
GO:0061733	peptide-lysine-N-acetyltransferase activity	3.12707	0.0438459
GO:0150116	regulation of cell-substrate junction organization	3.12707	0.0438459
GO:0051954	positive regulation of amine transport	3.12546	0.0439165
GO:0005544	calcium-dependent phospholipid binding	3.12546	0.0439165
GO:0009135	purine nucleoside diphosphate metabolic process	3.12546	0.0439165
GO:0009179	purine ribonucleoside diphosphate metabolic process	3.12546	0.0439165
GO:0034248	regulation of cellular amide metabolic process	3.1205	0.0441353
GO:0055082	cellular chemical homeostasis	3.11497	0.0443799
GO:0015318	inorganic molecular entity transmembrane transporter activity	3.11168	0.0445263
GO:0045161	neuronal ion channel clustering	3.1098	0.0446099
GO:0045760	positive regulation of action potential	3.1098	0.0446099
GO:0046058	cAMP metabolic process	3.1098	0.0446099
GO:0021535	cell migration in hindbrain	3.1098	0.0446099
GO:2000380	regulation of mesoderm development	3.1098	0.0446099
GO:1902916	positive regulation of protein polyubiquitination	3.1098	0.0446099
GO:0051974	negative regulation of telomerase activity	3.1098	0.0446099
GO:0140058	neuron projection arborization	3.1098	0.0446099
GO:0030497	fatty acid elongation	3.1098	0.0446099
GO:0006002	fructose 6-phosphate metabolic process	3.1098	0.0446099
GO:0031748	D1 dopamine receptor binding	3.1098	0.0446099
GO:0032026	response to magnesium ion	3.1098	0.0446099
GO:0007512	adult heart development	3.1098	0.0446099
GO:0060081	membrane hyperpolarization	3.1098	0.0446099
GO:0035815	positive regulation of renal sodium excretion	3.1098	0.0446099
GO:0061615	glycolytic process through fructose-6-phosphate	3.1098	0.0446099
GO:0031032	actomyosin structure organization	3.10727	0.0447228
GO:1903829	positive regulation of cellular protein localization	3.10541	0.0448062
GO:0005525	GTP binding	3.10112	0.0449986
GO:0045926	negative regulation of growth	3.1006	0.045022
GO:0045937	positive regulation of phosphate metabolic process	3.09552	0.0452514
GO:0010562	positive regulation of phosphorus metabolic process	3.09552	0.0452514
GO:0003013	circulatory system process	3.09159	0.0454295
GO:0032940	secretion by cell	3.08996	0.0455036
GO:0008630	intrinsic apoptotic signaling pathway in response to DNA damage	3.07782	0.0460594
GO:0042592	homeostatic process	3.06998	0.046422
GO:0070412	R-SMAD binding	3.06771	0.0465275
GO:0045187	regulation of circadian sleep/wake cycle, sleep	3.06771	0.0465275
GO:0021545	cranial nerve development	3.06771	0.0465275
GO:0021879	forebrain neuron differentiation	3.06771	0.0465275
GO:0021884	forebrain neuron development	3.06771	0.0465275
GO:1901889	negative regulation of cell junction assembly	3.06771	0.0465275
GO:0048791	calcium ion-regulated exocytosis of neurotransmitter	3.06771	0.0465275
GO:0007205	protein kinase C-activating G protein-coupled receptor signaling pathway	3.06771	0.0465275
GO:1900077	negative regulation of cellular response to insulin stimulus	3.05997	0.0468891
GO:0008154	actin polymerization or depolymerization	3.05997	0.0468891
GO:1902494	catalytic complex	3.04661	0.0475198
GO:0017137	Rab GTPase binding	3.03376	0.0481342
GO:0062013	positive regulation of small molecule metabolic process	3.02758	0.0484329
GO:0046320	regulation of fatty acid oxidation	3.02744	0.0484393
GO:0051642	centrosome localization	3.02744	0.0484393
GO:0051968	positive regulation of synaptic transmission, glutamatergic	3.02744	0.0484393
GO:0055007	cardiac muscle cell differentiation	3.02744	0.0484393
GO:0009187	cyclic nucleotide metabolic process	3.02744	0.0484393
GO:0035335	peptidyl-tyrosine dephosphorylation	3.02744	0.0484393
GO:0086091	regulation of heart rate by cardiac conduction	3.02744	0.0484393
GO:0006886	intracellular protein transport	3.01513	0.0490394
GO:0034330	cell junction organization	3.01382	0.0491035
GO:0070161	anchoring junction	3.01184	0.0492012
GO:1904029	regulation of cyclin-dependent protein kinase activity	3.00678	0.0494505
GO:0040012	regulation of locomotion	3.0044	0.0495685
GO:0051098	regulation of binding	2.99979	0.0497974
GO:0000149	SNARE binding	2.99217	0.0501787
GO:0030334	regulation of cell migration	2.99212	0.050181
GO:0043202	lysosomal lumen	2.98763	0.0504066
GO:0070100	negative regulation of chemokine-mediated signaling pathway	2.98763	0.0504066
GO:0021853	cerebral cortex GABAergic interneuron migration	2.98763	0.0504066
GO:1900372	negative regulation of purine nucleotide biosynthetic process	2.98763	0.0504066
GO:2000394	positive regulation of lamellipodium morphogenesis	2.98763	0.0504066
GO:2000580	regulation of ATP-dependent microtubule motor activity, plus-end-directed	2.98763	0.0504066
GO:2000582	positive regulation of ATP-dependent microtubule motor activity, plus-end-directed	2.98763	0.0504066
GO:0072357	PTW/PP1 phosphatase complex	2.98763	0.0504066
GO:2001015	negative regulation of skeletal muscle cell differentiation	2.98763	0.0504066
GO:0097114	NMDA glutamate receptor clustering	2.98763	0.0504066
GO:1902083	negative regulation of peptidyl-cysteine S-nitrosylation	2.98763	0.0504066
GO:0048179	activin receptor complex	2.98763	0.0504066
GO:1903136	cuprous ion binding	2.98763	0.0504066
GO:1903243	negative regulation of cardiac muscle hypertrophy in response to stress	2.98763	0.0504066
GO:1903689	regulation of wound healing, spreading of epidermal cells	2.98763	0.0504066
GO:1903897	regulation of PERK-mediated unfolded protein response	2.98763	0.0504066
GO:1904180	negative regulation of membrane depolarization	2.98763	0.0504066
GO:0001640	adenylate cyclase inhibiting G protein-coupled glutamate receptor activity	2.98763	0.0504066
GO:0051661	maintenance of centrosome location	2.98763	0.0504066
GO:1904936	interneuron migration	2.98763	0.0504066
GO:0052743	inositol tetrakisphosphate phosphatase activity	2.98763	0.0504066
GO:0080144	amino acid homeostasis	2.98763	0.0504066
GO:0004791	thioredoxin-disulfide reductase activity	2.98763	0.0504066
GO:0005234	extracellularly glutamate-gated ion channel activity	2.98763	0.0504066
GO:0030809	negative regulation of nucleotide biosynthetic process	2.98763	0.0504066
GO:0005527	macrolide binding	2.98763	0.0504066
GO:0005528	FK506 binding	2.98763	0.0504066
GO:0031166	integral component of vacuolar membrane	2.98763	0.0504066
GO:0031310	intrinsic component of vacuolar membrane	2.98763	0.0504066
GO:0031584	activation of phospholipase D activity	2.98763	0.0504066
GO:0031749	D2 dopamine receptor binding	2.98763	0.0504066
GO:0031802	type 5 metabotropic glutamate receptor binding	2.98763	0.0504066
GO:0032051	clathrin light chain binding	2.98763	0.0504066
GO:0006685	sphingomyelin catabolic process	2.98763	0.0504066
GO:0033152	immunoglobulin V(D)J recombination	2.98763	0.0504066
GO:0008594	photoreceptor cell morphogenesis	2.98763	0.0504066
GO:0060024	rhythmic synaptic transmission	2.98763	0.0504066
GO:0034594	phosphatidylinositol trisphosphate phosphatase activity	2.98763	0.0504066
GO:0010815	bradykinin catabolic process	2.98763	0.0504066
GO:0035368	selenocysteine insertion sequence binding	2.98763	0.0504066
GO:0035385	Roundabout signaling pathway	2.98763	0.0504066
GO:0014051	gamma-aminobutyric acid secretion	2.98763	0.0504066
GO:0014053	negative regulation of gamma-aminobutyric acid secretion	2.98763	0.0504066
GO:0014063	negative regulation of serotonin secretion	2.98763	0.0504066
GO:0014854	response to inactivity	2.98763	0.0504066
GO:0014870	response to muscle inactivity	2.98763	0.0504066
GO:0014877	response to muscle inactivity involved in regulation of muscle adaptation	2.98763	0.0504066
GO:0014894	response to denervation involved in regulation of muscle adaptation	2.98763	0.0504066
GO:0032984	protein-containing complex disassembly	2.98497	0.0505412
GO:1902903	regulation of supramolecular fiber organization	2.98018	0.0507839
GO:0003012	muscle system process	2.97114	0.051245
GO:0030308	negative regulation of cell growth	2.97114	0.051245
GO:0017158	regulation of calcium ion-dependent exocytosis	2.96221	0.0517044
GO:2001025	positive regulation of response to drug	2.96221	0.0517044
GO:0001784	phosphotyrosine residue binding	2.96221	0.0517044
GO:0032881	regulation of polysaccharide metabolic process	2.96221	0.0517044
GO:0032970	regulation of actin filament-based process	2.96168	0.0517318
GO:0099503	secretory vesicle	2.95447	0.0521064
GO:0021987	cerebral cortex development	2.95208	0.0522308
GO:0003674	molecular_function	2.94606	0.0525463
GO:0001217	DNA-binding transcription repressor activity	2.94425	0.0526415
GO:0001227	DNA-binding transcription repressor activity, RNA polymerase II-specific	2.94425	0.0526415
GO:0016651	oxidoreductase activity, acting on NAD(P)H	2.93742	0.0530021
GO:0140029	exocytic process	2.93742	0.0530021
GO:0032956	regulation of actin cytoskeleton organization	2.9306	0.0533648
GO:0050714	positive regulation of protein secretion	2.92957	0.05342
GO:0031328	positive regulation of cellular biosynthetic process	2.92775	0.0535174
GO:0048598	embryonic morphogenesis	2.92628	0.053596
GO:0042923	neuropeptide binding	2.92604	0.0536087
GO:0045663	positive regulation of myoblast differentiation	2.92604	0.0536087
GO:0071549	cellular response to dexamethasone stimulus	2.92604	0.0536087
GO:1900242	regulation of synaptic vesicle endocytosis	2.92604	0.0536087
GO:1901380	negative regulation of potassium ion transmembrane transport	2.92604	0.0536087
GO:0099243	extrinsic component of synaptic membrane	2.92604	0.0536087
GO:0008585	female gonad development	2.92604	0.0536087
GO:0043255	regulation of carbohydrate biosynthetic process	2.92559	0.0536333
GO:1905477	positive regulation of protein localization to membrane	2.92559	0.0536333
GO:0050906	detection of stimulus involved in sensory perception	2.9246	0.0536861
GO:0045934	negative regulation of nucleobase-containing compound metabolic process	2.91731	0.0540789
GO:0019432	triglyceride biosynthetic process	2.91533	0.0541859
GO:0021819	layer formation in cerebral cortex	2.91533	0.0541859
GO:2000628	regulation of miRNA metabolic process	2.91533	0.0541859
GO:0046851	negative regulation of bone remodeling	2.91533	0.0541859
GO:0098847	sequence-specific single stranded DNA binding	2.91533	0.0541859
GO:0098871	postsynaptic actin cytoskeleton	2.91533	0.0541859
GO:0050872	white fat cell differentiation	2.91533	0.0541859
GO:0051428	peptide hormone receptor binding	2.91533	0.0541859
GO:0002021	response to dietary excess	2.91533	0.0541859
GO:0051937	catecholamine transport	2.91533	0.0541859
GO:0003414	chondrocyte morphogenesis involved in endochondral bone morphogenesis	2.91533	0.0541859
GO:0003422	growth plate cartilage morphogenesis	2.91533	0.0541859
GO:0003429	growth plate cartilage chondrocyte morphogenesis	2.91533	0.0541859
GO:0005161	platelet-derived growth factor receptor binding	2.91533	0.0541859
GO:0005545	1-phosphatidylinositol binding	2.91533	0.0541859
GO:0007194	negative regulation of adenylate cyclase activity	2.91533	0.0541859
GO:0007625	grooming behavior	2.91533	0.0541859
GO:0010882	regulation of cardiac muscle contraction by calcium ion signaling	2.91533	0.0541859
GO:0090171	chondrocyte morphogenesis	2.91533	0.0541859
GO:0015271	outward rectifier potassium channel activity	2.91533	0.0541859
GO:0006505	GPI anchor metabolic process	2.91431	0.0542412
GO:0033209	tumor necrosis factor-mediated signaling pathway	2.91431	0.0542412
GO:0061842	microtubule organizing center localization	2.91431	0.0542412
GO:0062149	detection of stimulus involved in sensory perception of pain	2.91431	0.0542412
GO:0017124	SH3 domain binding	2.90166	0.054932
Analysis done using the Partek Flow package. Gene set column contains Gene Ontology identifiers. Enrichment score: negative natural logarithm of the enrichment P-value derived from the Fisher's exact test. The higher the enrichment score, the more overrepresented the GO category is within the input list of significant genes; only gene sets with a p<0.05 are shown.
