# Supplementary material for: Age Worsens the Cognitive Phenotype in Mice Carrying the Thr92Ala-DIO2 Polymorphism
Source: Metabolites. 2022 Jul 8;12(7):629. doi: 10.3390/metabo12070629 (PMC9319877; doi:10.3390/metabo12070629)
Supplement: Supplementary file 1 [file metabolites-12-00629-s001.zip › Table S4- GSEA from male HC.xlsx]

## Sheet: Sheet1
Table S4- Gene set enrichment analysis of differentially expressed genes in male Ala92-Dio2 hippocampus.
Gene set	Description	Enrichment score	P-value
GO:0005689	U12-type spliceosomal complex	8.63506	0.000177762
GO:0051495	positive regulation of cytoskeleton organization	7.40438	0.000608583
GO:0005184	neuropeptide hormone activity	7.31638	0.000664561
GO:0031901	early endosome membrane	7.22354	0.000729217
GO:0046339	diacylglycerol metabolic process	7.11046	0.000816515
GO:0030017	sarcomere	7.00383	0.000908399
GO:0014883	transition between fast and slow fiber	6.81204	0.00110044
GO:0090276	regulation of peptide hormone secretion	6.58341	0.00138313
GO:0097636	intrinsic component of autophagosome membrane	6.5703	0.00140138
GO:0097637	integral component of autophagosome membrane	6.5703	0.00140138
GO:0004534	5'-3' exoribonuclease activity	6.5703	0.00140138
GO:0032093	SAM domain binding	6.5703	0.00140138
GO:1990037	Lewy body core	6.5703	0.00140138
GO:0004143	diacylglycerol kinase activity	6.50982	0.00148875
GO:0046883	regulation of hormone secretion	6.33593	0.00177149
GO:0008064	regulation of actin polymerization or depolymerization	6.29	0.00185476
GO:0071044	histone mRNA catabolic process	6.23835	0.00195307
GO:0030832	regulation of actin filament length	6.2019	0.00202557
GO:1902905	positive regulation of supramolecular fiber organization	6.11523	0.00220897
GO:0000139	Golgi membrane	5.94602	0.00261622
GO:0045134	uridine-diphosphatase activity	5.89169	0.00276232
GO:1901382	regulation of chorionic trophoblast cell proliferation	5.89169	0.00276232
GO:0000243	commitment complex	5.89169	0.00276232
GO:0032474	otolith morphogenesis	5.89169	0.00276232
GO:0030833	regulation of actin filament polymerization	5.86426	0.00283914
GO:0051015	actin filament binding	5.86343	0.00284148
GO:1990138	neuron projection extension	5.84834	0.00288468
GO:1901879	regulation of protein depolymerization	5.84276	0.00290083
GO:0050796	regulation of insulin secretion	5.81957	0.00296888
GO:0007214	gamma-aminobutyric acid signaling pathway	5.80653	0.00300784
GO:0032550	purine ribonucleoside binding	5.7798	0.00308933
GO:0003779	actin binding	5.69388	0.0033665
GO:0032549	ribonucleoside binding	5.69338	0.0033682
GO:0001883	purine nucleoside binding	5.66486	0.00346564
GO:0042641	actomyosin	5.59071	0.00373239
GO:0034719	SMN-Sm protein complex	5.56022	0.00384793
GO:0051693	actin filament capping	5.54921	0.00389051
GO:0030834	regulation of actin filament depolymerization	5.48185	0.00416164
GO:1901880	negative regulation of protein depolymerization	5.47688	0.00418238
GO:0043244	regulation of protein-containing complex disassembly	5.44324	0.00432546
GO:0001882	nucleoside binding	5.41446	0.00445176
GO:0015961	diadenosine polyphosphate catabolic process	5.39537	0.00453754
GO:0005095	GTPase inhibitor activity	5.39537	0.00453754
GO:0034715	pICln-Sm protein complex	5.39537	0.00453754
GO:0089701	U2AF	5.39537	0.00453754
GO:0019001	guanyl nucleotide binding	5.38732	0.00457424
GO:0032561	guanyl ribonucleotide binding	5.38732	0.00457424
GO:0014733	regulation of skeletal muscle adaptation	5.36872	0.00466008
GO:0110053	regulation of actin filament organization	5.21692	0.00542401
GO:0008334	histone mRNA metabolic process	5.19069	0.00556816
GO:0043232	intracellular non-membrane-bounded organelle	5.18536	0.00559792
GO:0097159	organic cyclic compound binding	5.15322	0.00578074
GO:1902903	regulation of supramolecular fiber organization	5.12314	0.00595728
GO:0005525	GTP binding	5.1001	0.00609613
GO:0051983	regulation of chromosome segregation	5.07434	0.00625522
GO:0098794	postsynapse	5.06378	0.00632159
GO:0001841	neural tube formation	5.02448	0.00657503
GO:1901363	heterocyclic compound binding	5.0102	0.00666956
GO:0051562	negative regulation of mitochondrial calcium ion concentration	5.00439	0.00670843
GO:0030062	mitochondrial tricarboxylic acid cycle enzyme complex	5.00439	0.00670843
GO:0031166	integral component of vacuolar membrane	5.00439	0.00670843
GO:0031310	intrinsic component of vacuolar membrane	5.00439	0.00670843
GO:0043228	non-membrane-bounded organelle	4.9891	0.00681178
GO:0001838	embryonic epithelial tube formation	4.98706	0.00682567
GO:0043242	negative regulation of protein-containing complex disassembly	4.94902	0.00709035
GO:0006639	acylglycerol metabolic process	4.94902	0.00709035
GO:0030838	positive regulation of actin filament polymerization	4.88806	0.00753599
GO:0030835	negative regulation of actin filament depolymerization	4.88629	0.00754935
GO:0005488	binding	4.84158	0.00789456
GO:0006638	neutral lipid metabolic process	4.82813	0.0080015
GO:0032271	regulation of protein polymerization	4.79898	0.00823816
GO:0071526	semaphorin-plexin signaling pathway	4.78888	0.00832174
GO:0060079	excitatory postsynaptic potential	4.78888	0.00832174
GO:0046888	negative regulation of hormone secretion	4.76918	0.00848733
GO:0010817	regulation of hormone levels	4.73596	0.00877405
GO:0017076	purine nucleotide binding	4.71461	0.00896334
GO:0097517	contractile actin filament bundle	4.7112	0.00899397
GO:0001725	stress fiber	4.7112	0.00899397
GO:0090278	negative regulation of peptide hormone secretion	4.69291	0.00916002
GO:1904872	regulation of telomerase RNA localization to Cajal body	4.68238	0.009257
GO:1905461	positive regulation of vascular associated smooth muscle cell apoptotic process	4.68238	0.009257
GO:0003413	chondrocyte differentiation involved in endochondral bone morphogenesis	4.68238	0.009257
GO:0030628	pre-mRNA 3'-splice site binding	4.68238	0.009257
GO:0006921	cellular component disassembly involved in execution phase of apoptosis	4.68238	0.009257
GO:0032553	ribonucleotide binding	4.6822	0.00925858
GO:0072175	epithelial tube formation	4.6034	0.0100177
GO:0006418	tRNA aminoacylation for protein translation	4.6034	0.0100177
GO:0044306	neuron projection terminus	4.56789	0.0103798
GO:0016875	ligase activity, forming carbon-oxygen bonds	4.515	0.0109436
GO:0004812	aminoacyl-tRNA ligase activity	4.515	0.0109436
GO:1901265	nucleoside phosphate binding	4.50305	0.0110752
GO:0000166	nucleotide binding	4.50305	0.0110752
GO:0043279	response to alkaloid	4.48897	0.0112322
GO:0060078	regulation of postsynaptic membrane potential	4.48897	0.0112322
GO:0060359	response to ammonium ion	4.48897	0.0112322
GO:0032273	positive regulation of protein polymerization	4.47745	0.0113624
GO:0036094	small molecule binding	4.43981	0.0117982
GO:0098563	intrinsic component of synaptic vesicle membrane	4.42382	0.0119883
GO:0032555	purine ribonucleotide binding	4.41993	0.0120351
GO:0015959	diadenosine polyphosphate metabolic process	4.40912	0.0121658
GO:0046060	dATP metabolic process	4.40912	0.0121658
GO:1902224	ketone body metabolic process	4.40912	0.0121658
GO:0033629	negative regulation of cell adhesion mediated by integrin	4.40912	0.0121658
GO:0009162	deoxyribonucleoside monophosphate metabolic process	4.40912	0.0121658
GO:1990446	U1 snRNP binding	4.40912	0.0121658
GO:0043039	tRNA aminoacylation	4.34614	0.0129568
GO:0008585	female gonad development	4.32984	0.0131696
GO:0043038	amino acid activation	4.26541	0.0140461
GO:0035639	purine ribonucleoside triphosphate binding	4.24663	0.0143124
GO:0032432	actin filament bundle	4.22912	0.0145652
GO:0030863	cortical cytoskeleton	4.1796	0.0153047
GO:0019732	antifungal humoral response	4.17221	0.0154181
GO:1900122	positive regulation of receptor binding	4.17221	0.0154181
GO:0097091	synaptic vesicle clustering	4.17221	0.0154181
GO:0048599	oocyte development	4.17221	0.0154181
GO:0003689	DNA clamp loader activity	4.17221	0.0154181
GO:0033170	protein-DNA loading ATPase activity	4.17221	0.0154181
GO:0010612	regulation of cardiac muscle adaptation	4.17221	0.0154181
GO:0035562	negative regulation of chromatin binding	4.17221	0.0154181
GO:0090399	replicative senescence	4.17221	0.0154181
GO:0050829	defense response to Gram-negative bacterium	4.1108	0.0163946
GO:0120163	negative regulation of cold-induced thermogenesis	4.1108	0.0163946
GO:0071312	cellular response to alkaloid	4.10045	0.0165652
GO:0038179	neurotrophin signaling pathway	4.10045	0.0165652
GO:0048588	developmental cell growth	4.08276	0.0168609
GO:0016462	pyrophosphatase activity	4.03672	0.0176553
GO:0055010	ventricular cardiac muscle tissue morphogenesis	4.03671	0.0176555
GO:0005844	polysome	4.03671	0.0176555
GO:0016817	hydrolase activity, acting on acid anhydrides	4.0074	0.0181806
GO:0016818	hydrolase activity, acting on acid anhydrides, in phosphorus-containing anhydrides	4.0074	0.0181806
GO:0045010	actin nucleation	3.9938	0.0184295
GO:0019692	deoxyribose phosphate metabolic process	3.9938	0.0184295
GO:0048843	negative regulation of axon extension involved in axon guidance	3.9938	0.0184295
GO:1904030	negative regulation of cyclin-dependent protein kinase activity	3.9938	0.0184295
GO:0009394	2'-deoxyribonucleotide metabolic process	3.9938	0.0184295
GO:0019637	organophosphate metabolic process	3.98237	0.0186415
GO:0031334	positive regulation of protein-containing complex assembly	3.97857	0.0187124
GO:0071005	U2-type precatalytic spliceosome	3.96462	0.0189753
GO:0030517	negative regulation of axon extension	3.96462	0.0189753
GO:0017119	Golgi transport complex	3.96345	0.0189975
GO:0070990	snRNP binding	3.96345	0.0189975
GO:1900262	regulation of DNA-directed DNA polymerase activity	3.96345	0.0189975
GO:1900264	positive regulation of DNA-directed DNA polymerase activity	3.96345	0.0189975
GO:0005687	U4 snRNP	3.96345	0.0189975
GO:0005885	Arp2/3 protein complex	3.96345	0.0189975
GO:0034709	methylosome	3.96345	0.0189975
GO:0005856	cytoskeleton	3.91745	0.0198918
GO:0046676	negative regulation of insulin secretion	3.89445	0.0203545
GO:1902668	negative regulation of axon guidance	3.89196	0.0204053
GO:0051560	mitochondrial calcium ion homeostasis	3.89196	0.0204053
GO:0006163	purine nucleotide metabolic process	3.88604	0.0205265
GO:0043254	regulation of protein-containing complex assembly	3.85799	0.0211103
GO:0010771	negative regulation of cell morphogenesis involved in differentiation	3.85279	0.0212205
GO:0034404	nucleobase-containing small molecule biosynthetic process	3.83923	0.0215102
GO:0008038	neuron recognition	3.82613	0.0217939
GO:0015962	diadenosine triphosphate metabolic process	3.82588	0.0217993
GO:0015964	diadenosine triphosphate catabolic process	3.82588	0.0217993
GO:0016295	myristoyl-[acyl-carrier-protein] hydrolase activity	3.82588	0.0217993
GO:0016296	palmitoyl-[acyl-carrier-protein] hydrolase activity	3.82588	0.0217993
GO:0016297	acyl-[acyl-carrier-protein] hydrolase activity	3.82588	0.0217993
GO:0102131	3-oxo-glutaryl-[acp] methyl ester reductase activity	3.82588	0.0217993
GO:0102132	3-oxo-pimeloyl-[acp] methyl ester reductase activity	3.82588	0.0217993
GO:0102166	[protein]-3-O-(N-acetyl-D-glucosaminyl)-L-threonine O-N-acetyl-alpha-D-glucosaminase activity	3.82588	0.0217993
GO:0102167	[protein]-3-O-(N-acetyl-D-glucosaminyl)-L-serine O-N-acetyl-alpha-D-glucosaminase activity	3.82588	0.0217993
GO:0042441	eye pigment metabolic process	3.82588	0.0217993
GO:0102571	[protein]-3-O-(N-acetyl-D-glucosaminyl)-L-serine/L-threonine O-N-acetyl-alpha-D-glucosaminase activity	3.82588	0.0217993
GO:0043002	negative regulation of Golgi to plasma membrane CFTR protein transport	3.82588	0.0217993
GO:0043004	cytoplasmic sequestering of CFTR protein	3.82588	0.0217993
GO:0042999	regulation of Golgi to plasma membrane CFTR protein transport	3.82588	0.0217993
GO:0043324	pigment metabolic process involved in developmental pigmentation	3.82588	0.0217993
GO:0043474	pigment metabolic process involved in pigmentation	3.82588	0.0217993
GO:0018160	peptidyl-pyrromethane cofactor linkage	3.82588	0.0217993
GO:0043972	histone H3-K23 acetylation	3.82588	0.0217993
GO:0044209	AMP salvage	3.82588	0.0217993
GO:0044423	virion part	3.82588	0.0217993
GO:0019012	virion	3.82588	0.0217993
GO:0019031	viral envelope	3.82588	0.0217993
GO:0019171	3-hydroxyacyl-[acyl-carrier-protein] dehydratase activity	3.82588	0.0217993
GO:0045554	regulation of TRAIL biosynthetic process	3.82588	0.0217993
GO:0045556	positive regulation of TRAIL biosynthetic process	3.82588	0.0217993
GO:0046054	dGMP metabolic process	3.82588	0.0217993
GO:1900010	regulation of corticotropin-releasing hormone receptor activity	3.82588	0.0217993
GO:1900011	negative regulation of corticotropin-releasing hormone receptor activity	3.82588	0.0217993
GO:0045994	positive regulation of translational initiation by iron	3.82588	0.0217993
GO:0071544	diphosphoinositol polyphosphate catabolic process	3.82588	0.0217993
GO:0046154	rhodopsin metabolic process	3.82588	0.0217993
GO:2000066	positive regulation of cortisol biosynthetic process	3.82588	0.0217993
GO:2000180	negative regulation of androgen biosynthetic process	3.82588	0.0217993
GO:0021956	central nervous system interneuron axonogenesis	3.82588	0.0217993
GO:0046711	GDP biosynthetic process	3.82588	0.0217993
GO:0072273	metanephric nephron morphogenesis	3.82588	0.0217993
GO:0072356	chromosome passenger complex localization to kinetochore	3.82588	0.0217993
GO:0072434	signal transduction involved in mitotic G2 DNA damage checkpoint	3.82588	0.0217993
GO:0047017	prostaglandin-F synthase activity	3.82588	0.0217993
GO:0097010	eukaryotic translation initiation factor 4F complex assembly	3.82588	0.0217993
GO:0047117	enoyl-[acyl-carrier-protein] reductase (NADPH, A-specific) activity	3.82588	0.0217993
GO:2001029	regulation of cellular glucuronidation	3.82588	0.0217993
GO:2001031	positive regulation of cellular glucuronidation	3.82588	0.0217993
GO:0072749	cellular response to cytochalasin B	3.82588	0.0217993
GO:1901328	response to cytochalasin B	3.82588	0.0217993
GO:1901331	positive regulation of odontoblast differentiation	3.82588	0.0217993
GO:0097409	glial cytoplasmic inclusion	3.82588	0.0217993
GO:0047451	3-hydroxyoctanoyl-[acyl-carrier-protein] dehydratase activity	3.82588	0.0217993
GO:0097414	classical Lewy body	3.82588	0.0217993
GO:0097462	Lewy neurite	3.82588	0.0217993
GO:1901738	regulation of vitamin A metabolic process	3.82588	0.0217993
GO:0048219	inter-Golgi cisterna vesicle-mediated transport	3.82588	0.0217993
GO:1902858	propionyl-CoA metabolic process	3.82588	0.0217993
GO:1902860	propionyl-CoA biosynthetic process	3.82588	0.0217993
GO:1902913	positive regulation of neuroepithelial cell differentiation	3.82588	0.0217993
GO:0099082	retrograde trans-synaptic signaling by neuropeptide	3.82588	0.0217993
GO:0099083	retrograde trans-synaptic signaling by neuropeptide, modulating synaptic transmission	3.82588	0.0217993
GO:0050459	ethanolamine-phosphate phospho-lyase activity	3.82588	0.0217993
GO:0051086	chaperone mediated protein folding independent of cofactor	3.82588	0.0217993
GO:1904108	protein localization to ciliary inversin compartment	3.82588	0.0217993
GO:1904270	pyroptosome complex assembly	3.82588	0.0217993
GO:0051460	negative regulation of corticotropin secretion	3.82588	0.0217993
GO:0051463	negative regulation of cortisol secretion	3.82588	0.0217993
GO:0051615	histamine uptake	3.82588	0.0217993
GO:0051748	UTP-monosaccharide-1-phosphate uridylyltransferase activity	3.82588	0.0217993
GO:1904806	regulation of protein oxidation	3.82588	0.0217993
GO:1904808	positive regulation of protein oxidation	3.82588	0.0217993
GO:0002055	adenine binding	3.82588	0.0217993
GO:1905043	positive regulation of epithelium regeneration	3.82588	0.0217993
GO:1905090	negative regulation of parkin-mediated stimulation of mitophagy in response to mitochondrial depolarization	3.82588	0.0217993
GO:1905089	regulation of parkin-mediated stimulation of mitophagy in response to mitochondrial depolarization	3.82588	0.0217993
GO:1905590	fibronectin fibril organization	3.82588	0.0217993
GO:1905843	regulation of cellular response to gamma radiation	3.82588	0.0217993
GO:0003983	UTP:glucose-1-phosphate uridylyltransferase activity	3.82588	0.0217993
GO:0003999	adenine phosphoribosyltransferase activity	3.82588	0.0217993
GO:0004313	[acyl-carrier-protein] S-acetyltransferase activity	3.82588	0.0217993
GO:0004316	3-oxoacyl-[acyl-carrier-protein] reductase (NADPH) activity	3.82588	0.0217993
GO:0004320	oleoyl-[acyl-carrier-protein] hydrolase activity	3.82588	0.0217993
GO:0004418	hydroxymethylbilane synthase activity	3.82588	0.0217993
GO:0004825	methionine-tRNA ligase activity	3.82588	0.0217993
GO:0031177	phosphopantetheine binding	3.82588	0.0217993
GO:0031449	regulation of slow-twitch skeletal muscle fiber contraction	3.82588	0.0217993
GO:0006185	dGDP biosynthetic process	3.82588	0.0217993
GO:0031626	beta-endorphin binding	3.82588	0.0217993
GO:0031841	neuropeptide Y receptor binding	3.82588	0.0217993
GO:0006431	methionyl-tRNA aminoacylation	3.82588	0.0217993
GO:0006447	regulation of translational initiation by iron	3.82588	0.0217993
GO:0031945	positive regulation of glucocorticoid metabolic process	3.82588	0.0217993
GO:0031948	positive regulation of glucocorticoid biosynthetic process	3.82588	0.0217993
GO:0007225	patched ligand maturation	3.82588	0.0217993
GO:0033080	immature T cell proliferation in thymus	3.82588	0.0217993
GO:0033079	immature T cell proliferation	3.82588	0.0217993
GO:0008352	katanin complex	3.82588	0.0217993
GO:0033781	cholesterol 24-hydroxylase activity	3.82588	0.0217993
GO:0008444	CDP-diacylglycerol-glycerol-3-phosphate 3-phosphatidyltransferase activity	3.82588	0.0217993
GO:0008817	cob(I)yrinic acid a,c-diamide adenosyltransferase activity	3.82588	0.0217993
GO:0034378	chylomicron assembly	3.82588	0.0217993
GO:0034506	chromosome, centromeric core domain	3.82588	0.0217993
GO:0060126	somatotropin secreting cell differentiation	3.82588	0.0217993
GO:0009170	purine deoxyribonucleoside monophosphate metabolic process	3.82588	0.0217993
GO:0009183	purine deoxyribonucleoside diphosphate biosynthetic process	3.82588	0.0217993
GO:0009353	mitochondrial oxoglutarate dehydrogenase complex	3.82588	0.0217993
GO:0035272	exocrine system development	3.82588	0.0217993
GO:0035490	regulation of leukotriene production involved in inflammatory response	3.82588	0.0217993
GO:0035491	positive regulation of leukotriene production involved in inflammatory response	3.82588	0.0217993
GO:0061044	negative regulation of vascular wound healing	3.82588	0.0217993
GO:0035638	signal maturation	3.82588	0.0217993
GO:0035657	eRF1 methyltransferase complex	3.82588	0.0217993
GO:0061369	negative regulation of testicular blood vessel morphogenesis	3.82588	0.0217993
GO:0035903	cellular response to immobilization stress	3.82588	0.0217993
GO:1990038	Lewy body corona	3.82588	0.0217993
GO:0061654	NEDD8 conjugating enzyme activity	3.82588	0.0217993
GO:0061657	UFM1 conjugating enzyme activity	3.82588	0.0217993
GO:0036338	viral membrane	3.82588	0.0217993
GO:0061768	magnesium:sodium antiporter activity	3.82588	0.0217993
GO:0061850	growth cone leading edge	3.82588	0.0217993
GO:1990256	signal clustering	3.82588	0.0217993
GO:0061886	negative regulation of mini excitatory postsynaptic potential	3.82588	0.0217993
GO:1990631	ErbB-4 class receptor binding	3.82588	0.0217993
GO:0015367	oxoglutarate:malate antiporter activity	3.82588	0.0217993
GO:0090407	organophosphate biosynthetic process	3.82249	0.0218734
GO:0008092	cytoskeletal protein binding	3.81401	0.0220596
GO:0071242	cellular response to ammonium ion	3.79455	0.022493
GO:0060969	negative regulation of gene silencing	3.79455	0.022493
GO:0017101	aminoacyl-tRNA synthetase multienzyme complex	3.77713	0.0228883
GO:0046385	deoxyribose phosphate biosynthetic process	3.77713	0.0228883
GO:0097484	dendrite extension	3.77713	0.0228883
GO:0050072	m7G(5')pppN diphosphatase activity	3.77713	0.0228883
GO:0001878	response to yeast	3.77713	0.0228883
GO:1905459	regulation of vascular associated smooth muscle cell apoptotic process	3.77713	0.0228883
GO:0030955	potassium ion binding	3.77713	0.0228883
GO:0009265	2'-deoxyribonucleotide biosynthetic process	3.77713	0.0228883
GO:0019751	polyol metabolic process	3.76535	0.0231595
GO:2000300	regulation of synaptic vesicle exocytosis	3.76535	0.0231595
GO:0071011	precatalytic spliceosome	3.75956	0.023294
GO:0045620	negative regulation of lymphocyte differentiation	3.75956	0.023294
GO:1990904	ribonucleoprotein complex	3.75179	0.0234757
GO:0043647	inositol phosphate metabolic process	3.69469	0.0248553
GO:0017137	Rab GTPase binding	3.68802	0.0250215
GO:0009410	response to xenobiotic stimulus	3.68035	0.0252141
GO:0043204	perikaryon	3.66194	0.0256826
GO:0006836	neurotransmitter transport	3.66194	0.0256826
GO:0006810	transport	3.65584	0.0258398
GO:0036464	cytoplasmic ribonucleoprotein granule	3.65145	0.0259535
GO:0005739	mitochondrion	3.61569	0.0268983
GO:0070262	peptidyl-serine dephosphorylation	3.60913	0.0270754
GO:0045176	apical protein localization	3.60913	0.0270754
GO:0072425	signal transduction involved in G2 DNA damage checkpoint	3.60913	0.0270754
GO:0006662	glycerol ether metabolic process	3.60913	0.0270754
GO:0034501	protein localization to kinetochore	3.60913	0.0270754
GO:0014874	response to stimulus involved in regulation of muscle adaptation	3.60913	0.0270754
GO:0065007	biological regulation	3.56348	0.02834
GO:0016049	cell growth	3.55721	0.0285183
GO:0017016	Ras GTPase binding	3.5492	0.0287476
GO:0043525	positive regulation of neuron apoptotic process	3.53778	0.0290777
GO:0097367	carbohydrate derivative binding	3.52599	0.0294227
GO:0043243	positive regulation of protein-containing complex disassembly	3.52585	0.0294267
GO:0000387	spliceosomal snRNP assembly	3.52585	0.0294267
GO:0009262	deoxyribonucleotide metabolic process	3.52585	0.0294267
GO:0023061	signal release	3.48622	0.0306163
GO:0042577	lipid phosphatase activity	3.45637	0.031544
GO:2000319	regulation of T-helper 17 cell differentiation	3.45637	0.031544
GO:0046473	phosphatidic acid metabolic process	3.45637	0.031544
GO:0048185	activin binding	3.45637	0.031544
GO:0031748	D1 dopamine receptor binding	3.45637	0.031544
GO:0034377	plasma lipoprotein particle assembly	3.45637	0.031544
GO:0034393	positive regulation of smooth muscle cell apoptotic process	3.45637	0.031544
GO:0009215	purine deoxyribonucleoside triphosphate metabolic process	3.45637	0.031544
GO:0035337	fatty-acyl-CoA metabolic process	3.45637	0.031544
GO:0051496	positive regulation of stress fiber assembly	3.45077	0.0317213
GO:0048841	regulation of axon extension involved in axon guidance	3.44325	0.0319605
GO:0007162	negative regulation of cell adhesion	3.43969	0.0320747
GO:0032991	protein-containing complex	3.41691	0.0328137
GO:0050794	regulation of cellular process	3.40898	0.0330749
GO:0090630	activation of GTPase activity	3.39862	0.0334192
GO:0032940	secretion by cell	3.39435	0.0335625
GO:0070997	neuron death	3.39339	0.0335946
GO:0030837	negative regulation of actin filament polymerization	3.39339	0.0335946
GO:0051130	positive regulation of cellular component organization	3.37539	0.0342048
GO:0035770	ribonucleoprotein granule	3.34618	0.0352185
GO:0043292	contractile fiber	3.33735	0.0355312
GO:0055008	cardiac muscle tissue morphogenesis	3.33735	0.0355312
GO:0005200	structural constituent of cytoskeleton	3.33735	0.0355312
GO:0051234	establishment of localization	3.32867	0.0358406
GO:0017110	nucleoside-diphosphatase activity	3.31649	0.0362799
GO:0045239	tricarboxylic acid cycle enzyme complex	3.31649	0.0362799
GO:0098871	postsynaptic actin cytoskeleton	3.31649	0.0362799
GO:0051428	peptide hormone receptor binding	3.31649	0.0362799
GO:0051937	catecholamine transport	3.31649	0.0362799
GO:0030479	actin cortical patch	3.31649	0.0362799
GO:0007625	grooming behavior	3.31649	0.0362799
GO:0009151	purine deoxyribonucleotide metabolic process	3.31649	0.0362799
GO:0009263	deoxyribonucleotide biosynthetic process	3.31649	0.0362799
GO:0010882	regulation of cardiac muscle contraction by calcium ion signaling	3.31649	0.0362799
GO:0061645	endocytic patch	3.31649	0.0362799
GO:0050789	regulation of biological process	3.29575	0.0370403
GO:0030516	regulation of axon extension	3.2887	0.0373025
GO:0048675	axon extension	3.2872	0.0373584
GO:1903146	regulation of autophagy of mitochondrion	3.2872	0.0373584
GO:0051985	negative regulation of chromosome segregation	3.2872	0.0373584
GO:0031112	positive regulation of microtubule polymerization or depolymerization	3.2872	0.0373584
GO:0015077	monovalent inorganic cation transmembrane transporter activity	3.27755	0.0377204
GO:0032535	regulation of cellular component size	3.25808	0.038462
GO:0010769	regulation of cell morphogenesis involved in differentiation	3.25794	0.0384675
GO:0046887	positive regulation of hormone secretion	3.25611	0.0385379
GO:0060560	developmental growth involved in morphogenesis	3.25234	0.0386836
GO:0030133	transport vesicle	3.24263	0.0390609
GO:0031267	small GTPase binding	3.23746	0.0392634
GO:0000082	G1/S transition of mitotic cell cycle	3.22907	0.0395944
GO:0030072	peptide hormone secretion	3.22907	0.0395944
GO:0043679	axon terminus	3.21646	0.0400969
GO:0110165	cellular anatomical entity	3.21579	0.0401237
GO:0043240	Fanconi anaemia nuclear complex	3.18763	0.0412694
GO:0018904	ether metabolic process	3.18763	0.0412694
GO:2000047	regulation of cell-cell adhesion mediated by cadherin	3.18763	0.0412694
GO:0048011	neurotrophin TRK receptor signaling pathway	3.18763	0.0412694
GO:0051016	barbed-end actin filament capping	3.18763	0.0412694
GO:0003299	muscle hypertrophy in response to stress	3.18763	0.0412694
GO:0005165	neurotrophin receptor binding	3.18763	0.0412694
GO:0005682	U5 snRNP	3.18763	0.0412694
GO:0010917	negative regulation of mitochondrial membrane potential	3.18763	0.0412694
GO:0014887	cardiac muscle adaptation	3.18763	0.0412694
GO:0014898	cardiac muscle hypertrophy in response to stress	3.18763	0.0412694
GO:0010008	endosome membrane	3.17936	0.0416124
GO:0043462	regulation of ATPase activity	3.17674	0.0417213
GO:1903530	regulation of secretion by cell	3.15607	0.0425928
GO:0016005	phospholipase A2 activator activity	3.14366	0.0431246
GO:0016167	glial cell-derived neurotrophic factor receptor activity	3.14366	0.0431246
GO:0016231	beta-N-acetylglucosaminidase activity	3.14366	0.0431246
GO:0016418	S-acetyltransferase activity	3.14366	0.0431246
GO:0016419	S-malonyltransferase activity	3.14366	0.0431246
GO:0016420	malonyltransferase activity	3.14366	0.0431246
GO:0042583	chromaffin granule	3.14366	0.0431246
GO:0043994	histone acetyltransferase activity (H3-K23 specific)	3.14366	0.0431246
GO:0018872	arsonoacetate metabolic process	3.14366	0.0431246
GO:0044546	NLRP3 inflammasome complex assembly	3.14366	0.0431246
GO:0019255	glucose 1-phosphate metabolic process	3.14366	0.0431246
GO:0070253	somatostatin secretion	3.14366	0.0431246
GO:0019543	propionate catabolic process	3.14366	0.0431246
GO:0045244	succinate-CoA ligase complex (GDP-forming)	3.14366	0.0431246
GO:0021523	somatic motor neuron differentiation	3.14366	0.0431246
GO:2000019	negative regulation of male gonad development	3.14366	0.0431246
GO:2000053	regulation of Wnt signaling pathway involved in dorsal/ventral axis specification	3.14366	0.0431246
GO:2000054	negative regulation of Wnt signaling pathway involved in dorsal/ventral axis specification	3.14366	0.0431246
GO:0071568	UFM1 transferase activity	3.14366	0.0431246
GO:0106130	purine phosphoribosyltransferase activity	3.14366	0.0431246
GO:2000098	negative regulation of smooth muscle cell-matrix adhesion	3.14366	0.0431246
GO:2000225	negative regulation of testosterone biosynthetic process	3.14366	0.0431246
GO:0046327	glycerol biosynthetic process from pyruvate	3.14366	0.0431246
GO:0021831	embryonic olfactory bulb interneuron precursor migration	3.14366	0.0431246
GO:0046356	acetyl-CoA catabolic process	3.14366	0.0431246
GO:2000328	regulation of T-helper 17 cell lineage commitment	3.14366	0.0431246
GO:2000329	negative regulation of T-helper 17 cell lineage commitment	3.14366	0.0431246
GO:0021894	cerebral cortex GABAergic interneuron development	3.14366	0.0431246
GO:1900369	negative regulation of RNA interference	3.14366	0.0431246
GO:0072028	nephron morphogenesis	3.14366	0.0431246
GO:0072033	renal vesicle formation	3.14366	0.0431246
GO:0046710	GDP metabolic process	3.14366	0.0431246
GO:1901143	insulin catabolic process	3.14366	0.0431246
GO:2001228	regulation of response to gamma radiation	3.14366	0.0431246
GO:1901383	negative regulation of chorionic trophoblast cell proliferation	3.14366	0.0431246
GO:0047710	bis(5'-adenosyl)-triphosphatase activity	3.14366	0.0431246
GO:0097694	establishment of RNA localization to telomere	3.14366	0.0431246
GO:0048242	epinephrine secretion	3.14366	0.0431246
GO:1902437	positive regulation of male mating behavior	3.14366	0.0431246
GO:0098891	extrinsic component of presynaptic active zone membrane	3.14366	0.0431246
GO:0099180	zinc ion import into synaptic vesicle	3.14366	0.0431246
GO:1903244	positive regulation of cardiac muscle hypertrophy in response to stress	3.14366	0.0431246
GO:1903353	regulation of nucleus organization	3.14366	0.0431246
GO:0099540	trans-synaptic signaling by neuropeptide	3.14366	0.0431246
GO:0099551	trans-synaptic signaling by neuropeptide, modulating synaptic transmission	3.14366	0.0431246
GO:1903576	response to L-arginine	3.14366	0.0431246
GO:1903577	cellular response to L-arginine	3.14366	0.0431246
GO:1903830	magnesium ion transmembrane transport	3.14366	0.0431246
GO:0051424	corticotropin-releasing hormone binding	3.14366	0.0431246
GO:0051621	regulation of norepinephrine uptake	3.14366	0.0431246
GO:1904882	regulation of telomerase catalytic core complex assembly	3.14366	0.0431246
GO:1904884	positive regulation of telomerase catalytic core complex assembly	3.14366	0.0431246
GO:0002331	pre-B cell allelic exclusion	3.14366	0.0431246
GO:0003418	growth plate cartilage chondrocyte differentiation	3.14366	0.0431246
GO:0003692	left-handed Z-DNA binding	3.14366	0.0431246
GO:0004132	dCMP deaminase activity	3.14366	0.0431246
GO:0004314	[acyl-carrier-protein] S-malonyltransferase activity	3.14366	0.0431246
GO:0004315	3-oxoacyl-[acyl-carrier-protein] synthase activity	3.14366	0.0431246
GO:0004611	phosphoenolpyruvate carboxykinase activity	3.14366	0.0431246
GO:0004613	phosphoenolpyruvate carboxykinase (GTP) activity	3.14366	0.0431246
GO:0004677	DNA-dependent protein kinase activity	3.14366	0.0431246
GO:0030237	female sex determination	3.14366	0.0431246
GO:0004775	succinate-CoA ligase (ADP-forming) activity	3.14366	0.0431246
GO:0004776	succinate-CoA ligase (GDP-forming) activity	3.14366	0.0431246
GO:0004816	asparagine-tRNA ligase activity	3.14366	0.0431246
GO:0004831	tyrosine-tRNA ligase activity	3.14366	0.0431246
GO:0004852	uroporphyrinogen-III synthase activity	3.14366	0.0431246
GO:0005169	neurotrophin TRKB receptor binding	3.14366	0.0431246
GO:0005228	intracellular sodium activated potassium channel activity	3.14366	0.0431246
GO:0030792	methylarsonite methyltransferase activity	3.14366	0.0431246
GO:0005712	chiasma	3.14366	0.0431246
GO:0006011	UDP-glucose metabolic process	3.14366	0.0431246
GO:0031548	regulation of brain-derived neurotrophic factor receptor signaling pathway	3.14366	0.0431246
GO:0031549	negative regulation of brain-derived neurotrophic factor receptor signaling pathway	3.14366	0.0431246
GO:0006168	adenine salvage	3.14366	0.0431246
GO:0006437	tyrosyl-tRNA aminoacylation	3.14366	0.0431246
GO:0006549	isoleucine metabolic process	3.14366	0.0431246
GO:0006550	isoleucine catabolic process	3.14366	0.0431246
GO:0032679	regulation of TRAIL production	3.14366	0.0431246
GO:0032707	negative regulation of interleukin-23 production	3.14366	0.0431246
GO:0032759	positive regulation of TRAIL production	3.14366	0.0431246
GO:0032775	DNA methylation on adenine	3.14366	0.0431246
GO:0032812	positive regulation of epinephrine secretion	3.14366	0.0431246
GO:0032972	regulation of muscle filament sliding speed	3.14366	0.0431246
GO:0033277	abortive mitotic cell cycle	3.14366	0.0431246
GO:0008113	peptide-methionine (S)-S-oxide reductase activity	3.14366	0.0431246
GO:0008627	intrinsic apoptotic signaling pathway in response to osmotic stress	3.14366	0.0431246
GO:0034238	macrophage fusion	3.14366	0.0431246
GO:0009007	site-specific DNA-methyltransferase (adenine-specific) activity	3.14366	0.0431246
GO:0009153	purine deoxyribonucleotide biosynthetic process	3.14366	0.0431246
GO:0060370	susceptibility to T cell mediated cytotoxicity	3.14366	0.0431246
GO:0010615	positive regulation of cardiac muscle adaptation	3.14366	0.0431246
GO:0035276	ethanol binding	3.14366	0.0431246
GO:0061193	taste bud development	3.14366	0.0431246
GO:0035692	macrophage migration inhibitory factor receptor complex	3.14366	0.0431246
GO:0036093	germ cell proliferation	3.14366	0.0431246
GO:0061582	intestinal epithelial cell migration	3.14366	0.0431246
GO:0036292	DNA rewinding	3.14366	0.0431246
GO:0061860	DNA clamp unloader activity	3.14366	0.0431246
GO:0062111	zinc ion import into organelle	3.14366	0.0431246
GO:1990590	ATF1-ATF4 transcription factor complex	3.14366	0.0431246
GO:1990589	ATF4-CREB1 transcription factor complex	3.14366	0.0431246
GO:1990617	CHOP-ATF4 complex	3.14366	0.0431246
GO:1990705	cholangiocyte proliferation	3.14366	0.0431246
GO:0014728	regulation of the force of skeletal muscle contraction	3.14366	0.0431246
GO:0090290	positive regulation of osteoclast proliferation	3.14366	0.0431246
GO:0014862	regulation of skeletal muscle contraction by chemo-mechanical energy conversion	3.14366	0.0431246
GO:0015139	alpha-ketoglutarate transmembrane transporter activity	3.14366	0.0431246
GO:0015140	malate transmembrane transporter activity	3.14366	0.0431246
GO:0090618	DNA clamp unloading	3.14366	0.0431246
GO:0032956	regulation of actin cytoskeleton organization	3.14257	0.0431717
GO:0045055	regulated exocytosis	3.14062	0.0432561
GO:0000956	nuclear-transcribed mRNA catabolic process	3.14062	0.0432561
GO:0051179	localization	3.13723	0.0434031
GO:0002792	negative regulation of peptide secretion	3.13231	0.043617
GO:0035690	cellular response to drug	3.12659	0.0438673
GO:0044843	cell cycle G1/S phase transition	3.12558	0.0439116
GO:0046903	secretion	3.12248	0.0440478
GO:0008037	cell recognition	3.11156	0.0445314
GO:0043502	regulation of muscle adaptation	3.10004	0.0450475
GO:0072521	purine-containing compound metabolic process	3.0859	0.0456888
GO:0048873	homeostasis of number of cells within a tissue	3.07331	0.0462676
GO:0032228	regulation of synaptic transmission, GABAergic	3.07331	0.0462676
GO:1901881	positive regulation of protein depolymerization	3.06832	0.0464993
GO:0051386	regulation of neurotrophin TRK receptor signaling pathway	3.06832	0.0464993
GO:0005865	striated muscle thin filament	3.06832	0.0464993
GO:0034314	Arp2/3 complex-mediated actin nucleation	3.06832	0.0464993
GO:0010832	negative regulation of myotube differentiation	3.06832	0.0464993
GO:0032970	regulation of actin filament-based process	3.0634	0.0467287
GO:0030546	signaling receptor activator activity	3.06169	0.0468087
GO:0033138	positive regulation of peptidyl-serine phosphorylation	3.06011	0.0468826
GO:0007049	cell cycle	3.05002	0.0473579
GO:0051783	regulation of nuclear division	3.04454	0.0476183
GO:0030018	Z disc	3.04384	0.0476513
GO:0010638	positive regulation of organelle organization	3.03509	0.0480702
GO:0044309	neuron spine	3.01831	0.0488838
GO:0005681	spliceosomal complex	2.99232	0.050171
GO:1902106	negative regulation of leukocyte differentiation	2.98214	0.0506843
GO:0099643	signal release from synapse	2.97863	0.0508627
GO:0000793	condensed chromosome	2.97863	0.0508627
GO:0030888	regulation of B cell proliferation	2.97863	0.0508627
GO:0032233	positive regulation of actin filament bundle assembly	2.97863	0.0508627
GO:1901216	positive regulation of neuron death	2.97783	0.0509033
GO:0043278	response to morphine	2.95734	0.0519568
GO:0045837	negative regulation of membrane potential	2.95734	0.0519568
GO:1900017	positive regulation of cytokine production involved in inflammatory response	2.95734	0.0519568
GO:1901524	regulation of mitophagy	2.95734	0.0519568
GO:0032982	myosin filament	2.95734	0.0519568
GO:0060123	regulation of growth hormone secretion	2.95734	0.0519568
GO:0060149	negative regulation of posttranscriptional gene silencing	2.95734	0.0519568
GO:0060967	negative regulation of gene silencing by RNA	2.95734	0.0519568
GO:0065005	protein-lipid complex assembly	2.95734	0.0519568
GO:0009117	nucleotide metabolic process	2.94662	0.0525172
GO:0072347	response to anesthetic	2.94246	0.0527356
GO:2001024	negative regulation of response to drug	2.94246	0.0527356
GO:0030073	insulin secretion	2.94246	0.0527356
GO:0009123	nucleoside monophosphate metabolic process	2.94246	0.0527356
GO:0010770	positive regulation of cell morphogenesis involved in differentiation	2.94104	0.0528107
GO:0007088	regulation of mitotic nuclear division	2.92798	0.0535048
GO:0007015	actin filament organization	2.92558	0.0536334
GO:0043087	regulation of GTPase activity	2.92258	0.0537948
GO:0044089	positive regulation of cellular component biogenesis	2.92028	0.0539186
GO:0033135	regulation of peptidyl-serine phosphorylation	2.91345	0.054288
GO:0031625	ubiquitin protein ligase binding	2.90276	0.0548715
Analysis done using the Partek Flow package. Gene set column contains Gene Ontology identifiers. Enrichment score: negative natural logarithm of the enrichment P-value derived from the Fisher's exact test. The higher the enrichment score, the more overrepresented the GO category is within the input list of significant genes; only gene sets with a p<0.05 are shown.
