# Supplementary material for: Age Worsens the Cognitive Phenotype in Mice Carrying the Thr92Ala-DIO2 Polymorphism
Source: Metabolites. 2022 Jul 8;12(7):629. doi: 10.3390/metabo12070629 (PMC9319877; doi:10.3390/metabo12070629)
Supplement: Supplementary file 1 [file metabolites-12-00629-s001.zip › Table S7- Rna-seq genes from female Pfcx.xlsx]

## Sheet: Sheet1
Table S2- Differentially expressed genes in female Ala92-Dio2 Pre-frontal cortex .
Gene ID	Chromosome	Total counts	Maximum counts	P-value	FDR step up	Ratio	Log2(Ratio)	Fold change	LSMean (Ala92-Dio2)	LSMean (Thr92-Dio2 mice)
Gm17167	4	147.592	26.7732	2.94044e-07	0.00456533	30.0757	4.91052	30.0757	21.1335	0.702679
Gm49980	18	114.228	17.0767	3.26686e-05	0.174822	3.27916	1.71333	3.27916	13.6764	4.17069
Gm2163	4	22.1619	3.76061	0.0360617	0.99254	3.13343	1.64774	3.13343	2.78103	0.887536
Gm13306	4	23.5077	4.11189	0.00591459	0.99254	2.80978	1.49045	2.80978	3.17372	1.12953
Cd59a	2	113.27	14.0148	3.86609e-05	0.174822	2.53985	1.34474	2.53985	11.9337	4.69858
Depp1	6	23.045	4.04553	0.0483729	0.99254	2.48037	1.31056	2.48037	2.29394	0.924836
Fmo2	1	92.1419	15.6635	0.0255982	0.99254	2.46519	1.3017	2.46519	9.23267	3.74522
Gm27177	14	155.835	20.8432	0.00247254	0.99254	2.40306	1.26487	2.40306	17.5751	7.31364
D830030K20Rik	14	23.6267	3.65363	0.00226125	0.99254	2.29972	1.20146	2.29972	1.68776	0.733898
Fam205a3	4	81.7068	15.9943	0.047808	0.99254	2.19506	1.13426	2.19506	11.3276	5.16047
Fam205a4	4	88.0711	15.6189	0.0278413	0.99254	2.19506	1.13426	2.19506	11.0619	5.03945
Nudt6	3	19.7235	3.17289	0.0207788	0.99254	2.16442	1.11398	2.16442	1.48018	0.683871
Gm8990	13	20.0646	2.29911	0.00607414	0.99254	2.05516	1.03925	2.05516	1.46832	0.714457
Gm21093	4	280.298	40.9931	0.011576	0.99254	1.98464	0.988876	1.98464	31.6793	15.9623
Ackr2	9	30.1598	5.1376	0.0366472	0.99254	1.94131	0.957027	1.94131	3.59242	1.85052
G530011O06Rik	X	87.2818	10.9516	0.0110055	0.99254	1.91694	0.938807	1.91694	8.1497	4.25141
Acer2	4	212.812	24.1106	0.000797124	0.99254	1.88206	0.912314	1.88206	21.1282	11.2261
Gm37530	4	146.289	18.7689	0.0113561	0.99254	1.8077	0.854158	1.8077	17.1317	9.47703
Lct	1	320.374	55.8599	0.030341	0.99254	1.79468	0.843725	1.79468	1.01637	0.566326
Gm45234	6	214.866	24.9629	0.0100465	0.99254	1.78828	0.838575	1.78828	19.6628	10.9954
Gm44284	6	22.4667	3.29766	0.0230923	0.99254	1.76687	0.821194	1.76687	2.45579	1.38991
Gm13231	4	19.0535	2.31328	0.0120686	0.99254	1.75465	0.811186	1.75465	1.56574	0.892337
Gm20878	4	69.8706	11.9173	0.0273823	0.99254	1.74336	0.80187	1.74336	8.61164	4.93968
1600002K03Rik	10	19.9203	2.23773	0.00181327	0.99254	1.70735	0.771758	1.70735	1.71609	1.00512
Fbxl7	15	28.6948	3.74877	0.000977215	0.99254	1.7073	0.771716	1.7073	1.59686	0.935312
Gabra2	5	2284.37	266.221	7.5208e-05	0.233536	1.68809	0.755393	1.68809	165.979	98.3235
Serinc2	4	67.5162	7.31928	0.0499595	0.99254	1.67532	0.744436	1.67532	4.59178	2.74084
Cyp2j12	4	45.4042	7.01966	0.0417344	0.99254	1.6416	0.715104	1.6416	2.48491	1.51371
Galnt15	14	104.686	12.8959	0.0353494	0.99254	1.62433	0.699849	1.62433	10.677	6.57314
Gm43305	14	217.623	25.0489	0.0137408	0.99254	1.61749	0.693752	1.61749	17.0184	10.5215
Mid1	X	448.944	50.006	0.00130089	0.99254	1.61122	0.68815	1.61122	41.3711	25.677
Cgas	9	22.2051	2.30969	0.00914479	0.99254	1.59418	0.672811	1.59418	1.5596	0.978308
Ppl	16	59.121	8.03786	0.0480628	0.99254	1.58212	0.661856	1.58212	2.78852	1.76253
Ide	19	1246.02	111.72	0.0128649	0.99254	1.5672	0.648189	1.5672	105.573	67.3641
Wdfy1	1	430.033	46.8726	0.0388576	0.99254	1.51675	0.600986	1.51675	37.0394	24.4202
Sema3g	14	113.159	13.2212	0.00624616	0.99254	1.50428	0.589075	1.50428	10.7932	7.17502
Icosl	10	138.111	21.0659	0.0129185	0.99254	1.49722	0.582284	1.49722	4.8141	3.21537
Gm18180	1	22.1796	2.15381	0.00741514	0.99254	1.44599	0.532058	1.44599	1.80684	1.24955
Gm45819	7	26.678	3.20684	0.0307216	0.99254	1.4436	0.529671	1.4436	1.81667	1.25843
Ifrd2	9	66.6208	6.82002	0.00606676	0.99254	1.43835	0.524418	1.43835	5.14968	3.58026
Wdr25	12	95.3124	9.775	0.00598612	0.99254	1.43653	0.522586	1.43653	8.15129	5.6743
Prrg2	7	43.8801	4.22383	0.0136026	0.99254	1.42721	0.513195	1.42721	3.90066	2.73307
Fggy	4	100.277	9.81767	0.0152943	0.99254	1.40429	0.489841	1.40429	8.57064	6.10318
Plk3	4	105.831	12.1761	0.0122743	0.99254	1.37909	0.463712	1.37909	10.3719	7.52089
Hsd17b10	X	222.604	19.4322	0.00342563	0.99254	1.37136	0.455605	1.37136	17.4091	12.6948
Gm7908	15	49.8874	5.60218	0.0318752	0.99254	1.36564	0.44958	1.36564	3.28056	2.40221
Exosc5	7	155.927	14.7516	0.00146162	0.99254	1.36297	0.446754	1.36297	13.7877	10.1159
Rara	11	168.832	16.8232	0.0157306	0.99254	1.36196	0.445682	1.36196	11.2308	8.24609
Entpd4	14	708.409	68.4341	0.00142256	0.99254	1.35502	0.438314	1.35502	56.9018	41.9933
Amigo3	9	58.0902	5.24086	0.00482625	0.99254	1.35012	0.433086	1.35012	4.68469	3.46984
Zfp369	13	645.538	57.1185	0.00393097	0.99254	1.34999	0.43295	1.34999	48.8361	36.1751
Slc2a1	4	1468.36	151.496	0.0332923	0.99254	1.34443	0.426993	1.34443	130.529	97.0889
Btaf1	19	899.792	79.4589	0.015278	0.99254	1.33857	0.420688	1.33857	74.6083	55.7375
Lsm10	4	58.0248	4.93355	0.00896286	0.99254	1.32475	0.405718	1.32475	4.21757	3.18368
Gm8712	13	57.1042	5.557	0.0295471	0.99254	1.32209	0.402815	1.32209	4.67071	3.53284
Als2cl	9	144.65	12.6713	0.00303081	0.99254	1.31499	0.395047	1.31499	10.944	8.32252
Ccnd2	6	1312.81	116.726	0.00676379	0.99254	1.30593	0.385078	1.30593	94.0405	72.0103
Kremen1	11	365.489	35.0955	0.00268228	0.99254	1.30106	0.379688	1.30106	30.1704	23.189
Sntb2	8	719.149	66.7096	0.00326201	0.99254	1.29924	0.377673	1.29924	50.2047	38.6415
Pycrl	15	127.281	10.9474	0.0100961	0.99254	1.29414	0.371999	1.29414	9.81032	7.58055
Mettl7a1	15	406.215	36.779	0.0435669	0.99254	1.291	0.368488	1.291	27.149	21.0295
Entpd4b	14	666.67	63.7781	0.0073255	0.99254	1.28563	0.362478	1.28563	53.3496	41.4968
Abcc8	7	423.821	43.7231	0.0139463	0.99254	1.28193	0.358319	1.28193	24.3096	18.9633
Fam114a1	5	76.1876	7.30364	0.0287805	0.99254	1.27966	0.355762	1.27966	6.6519	5.19818
Gm5526	1	262.792	24.898	0.0122861	0.99254	1.26668	0.341058	1.26668	21.4392	16.9254
Cabp7	11	1954.86	298.34	0.0112029	0.99254	1.26346	0.337377	1.26346	30.8357	24.4058
Slc35f3	8	511.98	46.755	0.0466934	0.99254	1.25263	0.324961	1.25263	36.7736	29.3571
Dcaf4	12	175.967	17.3123	0.0129293	0.99254	1.25212	0.32437	1.25212	14.6386	11.6911
Poglut2	1	115.701	10.5405	0.0149157	0.99254	1.24861	0.320317	1.24861	9.23861	7.39914
AC109619.1	19	60.7613	6.54513	0.0395905	0.99254	1.24581	0.317089	1.24581	6.04214	4.84996
Robo4	9	107.609	10.9994	0.0460557	0.99254	1.24227	0.312975	1.24227	9.3838	7.55377
Chrna7	7	184.721	20.7314	0.0475015	0.99254	1.23716	0.307027	1.23716	9.6213	7.77695
Hebp1	6	277.328	28.364	0.0147319	0.99254	1.23251	0.301604	1.23251	16.814	13.642
Abcg2	6	232.068	19.1425	0.00116873	0.99254	1.23227	0.301316	1.23227	18.0908	14.6809
Snx9	17	188.925	15.0393	0.0108092	0.99254	1.23198	0.300973	1.23198	13.6648	11.0918
Hipk4	7	792.572	69.0135	0.00974957	0.99254	1.22927	0.297801	1.22927	65.4324	53.2287
Pex16	2	151.419	12.596	0.0122252	0.99254	1.2272	0.295369	1.2272	11.4037	9.29249
Morn2	17	60.8706	5.35861	0.0222816	0.99254	1.22535	0.293198	1.22535	4.38954	3.58226
Tbc1d9b	11	2871.23	262.275	0.0067668	0.99254	1.22527	0.293098	1.22527	233.4	190.489
Ablim2	5	1564.99	154.043	0.00989882	0.99254	1.22375	0.291309	1.22375	134.804	110.157
Phyhip	14	5774.87	492.252	0.00628147	0.99254	1.22188	0.289101	1.22188	405.63	331.973
Gm45062	6	621.436	58.0564	0.00986246	0.99254	1.22034	0.287284	1.22034	51.4666	42.174
Lzts3	2	3362.58	306.723	0.00672722	0.99254	1.21948	0.28627	1.21948	277.206	227.314
Sdc4	2	897.392	83.9181	0.0312493	0.99254	1.219	0.285697	1.219	57.4891	47.1609
H2-T24	17	117.826	11.0705	0.00848524	0.99254	1.21899	0.285681	1.21899	9.92578	8.14266
Egln1	8	1085.99	97.498	0.00275443	0.99254	1.21846	0.285058	1.21846	91.1737	74.8271
Tef	15	5831.33	501.934	0.000654178	0.99254	1.21521	0.281203	1.21521	456.458	375.621
Rint1	5	240.799	20.6666	0.00903768	0.99254	1.21291	0.278469	1.21291	18.7507	15.4593
Nprl2	9	260.027	20.9796	0.00874325	0.99254	1.2126	0.278101	1.2126	19.3077	15.9226
Gm43597	5	389.221	37.7823	0.0274064	0.99254	1.21248	0.277958	1.21248	31.5004	25.9802
Selenow	7	3884.61	327.384	0.0237578	0.99254	1.20944	0.274344	1.20944	285.661	236.192
Kctd17	15	1325.98	129.724	0.0172644	0.99254	1.20907	0.273893	1.20907	115.258	95.3284
Osbpl5	7	250.236	23.4355	0.0127725	0.99254	1.20686	0.271257	1.20686	22.0061	18.2342
Ccdc159	9	113.101	9.64171	0.0229547	0.99254	1.19626	0.25853	1.19626	8.81421	7.36814
Dbndd2	2	1998.56	175.886	0.022774	0.99254	1.19161	0.252915	1.19161	144.611	121.357
Atg101	15	249.921	21.4069	0.00674797	0.99254	1.19005	0.251023	1.19005	17.8132	14.9684
Wee1	7	291.642	23.6281	0.0159567	0.99254	1.18896	0.249703	1.18896	21.4042	18.0025
Synpo	18	2970.67	290.937	0.0165548	0.99254	1.18614	0.246276	1.18614	248.879	209.823
Pxn	5	544.372	51.3455	0.0454267	0.99254	1.18548	0.245476	1.18548	33.27	28.0645
Per3	4	826.852	69.6096	0.0156446	0.99254	1.18043	0.239312	1.18043	63.1927	53.5336
Smg5	3	1168.02	117.829	0.0301199	0.99254	1.18009	0.238897	1.18009	97.9541	83.0056
Rps21	2	358.546	31.6682	0.0328606	0.99254	1.17892	0.237462	1.17892	29.2193	24.7849
Sec14l2	11	597.283	56.8743	0.0490345	0.99254	1.17749	0.235711	1.17749	37.7683	32.0753
B4galt4	16	270.72	26.246	0.0458402	0.99254	1.17714	0.23528	1.17714	17.0438	14.4791
Sem1	6	351.38	28.4168	0.0126091	0.99254	1.17661	0.234633	1.17661	27.4519	23.3314
Pla2g6	15	207.957	17.4586	0.0233105	0.99254	1.17643	0.234412	1.17643	15.2775	12.9863
Napa	7	2226.67	183.729	0.0224037	0.99254	1.17155	0.228414	1.17155	159.097	135.801
Esam	9	188.814	17.3496	0.0204445	0.99254	1.17143	0.228271	1.17143	15.6781	13.3837
Tbc1d22a	15	438.112	36.9479	0.00346502	0.99254	1.17025	0.22682	1.17025	33.6296	28.737
Lrrc57	2	369.562	29.9172	0.0218267	0.99254	1.16918	0.225495	1.16918	26.6467	22.791
Telo2	17	315.83	26.848	0.0389971	0.99254	1.16869	0.224891	1.16869	21.1395	18.0882
Kif17	4	326.845	35.0955	0.0409594	0.99254	1.16579	0.22131	1.16579	30.6731	26.311
Rora	9	976.205	86.8451	0.0269288	0.99254	1.16512	0.220477	1.16512	79.2905	68.0536
Itpr1	6	8754.9	842.078	0.0467724	0.99254	1.16481	0.220091	1.16481	803.674	689.963
Calcoco1	15	781.649	65.2765	0.00607973	0.99254	1.16395	0.219032	1.16395	54.9668	47.2243
Mtmr12	15	881.178	75.0383	0.0362827	0.99254	1.16145	0.215928	1.16145	57.1296	49.1881
Gcdh	8	288.944	24.5325	0.0145706	0.99254	1.16055	0.214812	1.16055	20.8812	17.9925
Sfxn3	19	1389.73	126.662	0.0343654	0.99254	1.16031	0.214514	1.16031	114.449	98.636
Cbll1	12	363.734	31.8071	0.0495638	0.99254	1.15987	0.21396	1.15987	24.9686	21.5271
Rpl29	9	855.586	75.1435	0.0346421	0.99254	1.15971	0.213768	1.15971	69.8267	60.2103
Vps33b	7	193.836	16.5628	0.0331889	0.99254	1.15859	0.212374	1.15859	13.7608	11.8772
Acap2	16	2363.59	212.318	0.0359778	0.99254	1.15745	0.210948	1.15745	157.179	135.798
Pomgnt1	4	671.422	55.7325	0.00740239	0.99254	1.15708	0.210485	1.15708	54.551	47.1455
Sesn1	10	776.276	66.2797	0.0271714	0.99254	1.15694	0.210319	1.15694	55.234	47.7413
Cdk10	8	533.466	44.0696	0.0415221	0.99254	1.15531	0.208279	1.15531	42.4826	36.7716
Anks3	16	412.37	34.2858	0.0275087	0.99254	1.15525	0.208211	1.15525	29.6501	25.6654
Slc45a4	15	772.332	63.2685	0.00938689	0.99254	1.15505	0.207959	1.15505	57.5575	49.831
Msra	14	317.747	30.921	0.0301642	0.99254	1.15353	0.206056	1.15353	18.1508	15.735
Ndufa8	2	576.362	46.666	0.0119042	0.99254	1.15302	0.205411	1.15302	43.5047	37.7312
Dffa	4	495.107	41.4519	0.00971329	0.99254	1.15254	0.204819	1.15254	38.4252	33.3395
R3hdm4	10	3060.58	240.489	0.0128862	0.99254	1.15246	0.204718	1.15246	222.292	192.885
Ap5z1	5	307.059	24.5616	0.0113518	0.99254	1.15002	0.201655	1.15002	23.7216	20.6272
Zdhhc18	4	441.981	37.0977	0.0162519	0.99254	1.1491	0.20051	1.1491	35.7862	31.1427
Rps6kc1	1	585.047	51.2344	0.0177093	0.99254	1.149	0.20038	1.149	45.7228	39.7935
Gm11808	4	2101.53	174.748	0.0110086	0.99254	1.14836	0.199573	1.14836	164.461	143.214
Ift22	5	486.08	40.3952	0.0243814	0.99254	1.14824	0.199428	1.14824	38.1752	33.2467
Sh3bgrl3	4	800.163	69.3638	0.0423724	0.99254	1.14719	0.19811	1.14719	55.0538	47.99
Cntnap1	11	3198.51	257.195	0.0173038	0.99254	1.14579	0.196341	1.14579	226.566	197.738
Cfap74	4	188.494	16.8804	0.0221782	0.99254	1.1435	0.193458	1.1435	15.5205	13.5728
Smad1	8	291.841	24.4626	0.0356248	0.99254	1.14308	0.192926	1.14308	23.2221	20.3154
Nol10	12	245.248	19.2604	0.0094102	0.99254	1.14257	0.192282	1.14257	18.2434	15.967
Diaph1	18	801.44	68.1992	0.0241903	0.99254	1.13817	0.18671	1.13817	57.7758	50.7622
Gpx4-ps2	10	1534.81	130.959	0.0211126	0.99254	1.13601	0.183975	1.13601	120.822	106.357
Iqce	5	494.174	43.6454	0.0279599	0.99254	1.13512	0.182841	1.13512	39.463	34.7656
Mcf2l	8	2311.41	196.423	0.0456811	0.99254	1.13502	0.182716	1.13502	187.752	165.418
Wbp1l	19	595.877	47.9832	0.0355907	0.99254	1.13427	0.18177	1.13427	44.1745	38.9452
Ralgds	2	1257.97	111.311	0.0443073	0.99254	1.13414	0.181597	1.13414	86.811	76.5436
Cep85	4	262.442	21.0926	0.00932682	0.99254	1.13313	0.180307	1.13313	19.4433	17.159
Metap1	3	566.226	51.1495	0.0311909	0.99254	1.1313	0.177978	1.1313	40.7591	36.0286
Ppwd1	13	138.591	10.9607	0.039714	0.99254	1.12912	0.175195	1.12912	9.9786	8.83752
Tmem214	5	681.425	56.9064	0.0139666	0.99254	1.12897	0.175011	1.12897	52.8183	46.7844
Rab4a	8	295.075	23.0133	0.002403	0.99254	1.12846	0.174361	1.12846	22.5242	19.9601
Rcan1	16	643.479	55.5977	0.00616331	0.99254	1.12797	0.173726	1.12797	52.2943	46.3616
Rab15	12	3122.07	260.037	0.025972	0.99254	1.12789	0.17363	1.12789	254.306	225.47
Nras	3	769.18	62.7614	0.00257035	0.99254	1.1269	0.172355	1.1269	60.8151	53.9669
Llgl1	11	704.276	55.4367	0.00694805	0.99254	1.12631	0.171604	1.12631	51.4257	45.6586
Cdk2ap2	19	145.283	11.7629	0.023772	0.99254	1.12539	0.170427	1.12539	10.371	9.21543
Trim46	3	997.067	79.9545	0.0260171	0.99254	1.12329	0.167734	1.12329	77.4342	68.935
Nin	12	1031.53	84.6183	0.0207893	0.99254	1.12283	0.167142	1.12283	80.1259	71.3605
Pik3r1	13	2009.45	179.601	0.0448426	0.99254	1.12279	0.167093	1.12279	164.545	146.55
Nhp2	11	197.91	16.8201	0.0111261	0.99254	1.12214	0.16625	1.12214	16.1925	14.4301
Rogdi	16	1346.65	125.212	0.0413303	0.99254	1.12139	0.165287	1.12139	82.0488	73.1672
Chrm1	19	2795.33	250.619	0.0380552	0.99254	1.11895	0.162146	1.11895	171.983	153.7
Synm	7	877.503	76.184	0.0385082	0.99254	1.11728	0.159994	1.11728	56.1863	50.2883
Banf1	19	313.038	26.0603	0.021018	0.99254	1.11699	0.159612	1.11699	22.2169	19.89
Mrps17	5	780.391	61.5072	0.0291257	0.99254	1.11636	0.158801	1.11636	60.3988	54.1034
Rc3h1	1	907.242	71.122	0.0323078	0.99254	1.11424	0.156062	1.11424	65.2149	58.5285
Hs6st1	1	747.563	64.9501	0.0413561	0.99254	1.11276	0.154141	1.11276	58.1763	52.2811
Ankrd35	3	121.655	10.5566	0.0469889	0.99254	1.11158	0.152605	1.11158	9.6106	8.64593
Nckipsd	9	792.19	70.3018	0.0190049	0.99254	1.10848	0.148585	1.10848	53.6769	48.4238
Dnajc11	4	718.707	56.9952	0.00391706	0.99254	1.10744	0.147225	1.10744	50.7195	45.7989
Eftud2	11	1066.46	87.4882	0.0080822	0.99254	1.10534	0.144496	1.10534	74.4272	67.334
Tsnax	8	2409.06	217.225	0.041831	0.99254	1.10492	0.143942	1.10492	203.59	184.258
Ascc2	11	451.617	37.1864	0.0375474	0.99254	1.10487	0.143876	1.10487	31.4067	28.4257
Isca2	12	301.215	24.3746	0.0394375	0.99254	1.10441	0.143272	1.10441	22.9708	20.7993
Inpp5d	1	225.794	19.4469	0.0459622	0.99254	1.103	0.14143	1.103	18.3708	16.6553
Kctd3	1	1009.68	85.0054	0.0426277	0.99254	1.1028	0.141175	1.1028	67.8824	61.5545
Degs1	1	1039.3	84.0027	0.0422976	0.99254	1.10256	0.140861	1.10256	72.9658	66.1783
Rfng	11	755.128	57.4833	0.0314159	0.99254	1.09816	0.135085	1.09816	54.465	49.5967
Mrpl33	5	210.244	17.036	0.0138404	0.99254	1.09807	0.13497	1.09807	16.2536	14.802
Rps3	7	2385.48	180.951	0.00878115	0.99254	1.09409	0.129728	1.09409	175.631	160.528
Zfyve27	19	1152.45	90.7227	0.00541724	0.99254	1.09387	0.129442	1.09387	86.6166	79.1836
Scg5	2	1355.32	105.847	0.00348617	0.99254	1.08818	0.121919	1.08818	102.339	94.0455
Smarcc1	9	905.232	74.2671	0.0340549	0.99254	1.08728	0.120723	1.08728	70.0529	64.4295
Ccndbp1	2	441.667	34.8194	0.0258846	0.99254	1.08419	0.116623	1.08419	31.6993	29.2377
Atp6v1d	12	2108.88	165.43	0.028779	0.99254	1.07758	0.107796	1.07758	159.522	148.037
Atp6v0b	4	1658.88	134.5	0.0257074	0.99254	1.06288	0.0879786	1.06288	128.844	121.221
Tm9sf1	14	440.156	33.9108	0.0398215	0.99254	1.04357	0.0615297	1.04357	30.8798	29.5905
Purb	11	9568.15	727.137	0.0360173	0.99254	0.966012	-0.0498876	-1.03518	695.386	719.852
Rbbp7	X	1462.78	117.576	0.0487497	0.99254	0.947774	-0.0773848	-1.0551	93.0297	98.1559
BC005537	13	3414.75	262.948	0.0308102	0.99254	0.939018	-0.0907756	-1.06494	239.257	254.795
Asph	4	1547.22	126.385	0.0228034	0.99254	0.937809	-0.0926335	-1.06631	97.0947	103.533
Wars	12	1023.86	80.3694	0.0281482	0.99254	0.9348	-0.0972702	-1.06975	68.0121	72.7557
Ywhaz	15	12028.2	915.799	0.027753	0.99254	0.934302	-0.0980397	-1.07032	813.013	870.183
Rtl8b	X	1233.42	103.047	0.0105464	0.99254	0.927049	-0.109282	-1.07869	94.3332	101.756
Gria2	3	13152.3	1126.75	0.0335779	0.99254	0.924982	-0.112502	-1.0811	800.514	865.437
Cmas	6	767.223	60.4383	0.0319349	0.99254	0.923694	-0.114513	-1.08261	54.8522	59.3835
Nap1l1	10	1691.02	151.187	0.0226797	0.99254	0.923241	-0.115221	-1.08314	130.064	140.878
Zfp81	17	553.838	44.2508	0.0371855	0.99254	0.923111	-0.115424	-1.08329	35.6876	38.6601
Spon1	7	1229.93	95.6388	0.0262174	0.99254	0.920993	-0.118738	-1.08578	81.2325	88.201
Hdgfl3	7	1991.73	172.204	0.0463768	0.99254	0.9202	-0.11998	-1.08672	151.495	164.632
Casc4	2	1734.77	134.558	0.0339403	0.99254	0.919794	-0.120618	-1.0872	115.641	125.725
Cadm1	9	2878.74	238.014	0.0489446	0.99254	0.919414	-0.121213	-1.08765	187.927	204.399
Txndc15	13	586.579	45.5474	0.0229882	0.99254	0.919259	-0.121456	-1.08783	38.8473	42.2593
Pigk	3	956.121	78.4115	0.032553	0.99254	0.919044	-0.121794	-1.08809	61.889	67.3406
Dnal1	12	2226.69	175.583	0.000936704	0.99254	0.916188	-0.126285	-1.09148	157.586	172.002
Commd6	14	348.017	29.8475	0.024728	0.99254	0.915663	-0.127112	-1.0921	21.8851	23.9008
Zranb2	3	2975.88	236.747	0.033564	0.99254	0.91461	-0.128772	-1.09336	210.236	229.864
Gfm1	3	551.336	44.401	0.0402988	0.99254	0.913505	-0.130516	-1.09469	34.9977	38.3114
Phyhipl	10	2337.01	193.28	0.0155526	0.99254	0.91348	-0.130554	-1.09471	170.628	186.789
Meaf6	4	1355.07	114.346	0.0448869	0.99254	0.912188	-0.132596	-1.09626	96.9208	106.251
Rab7	6	3471.65	268.688	0.00667943	0.99254	0.909318	-0.137143	-1.09973	228.532	251.322
Eef1d	15	704.707	56.0688	0.0304337	0.99254	0.908412	-0.138581	-1.10082	46.3389	51.0109
Ppm1g	5	689.307	53.9802	0.0378761	0.99254	0.906235	-0.142043	-1.10347	45.0631	49.7256
Rnf113a2	12	98.5763	8.11804	0.0223995	0.99254	0.905639	-0.142992	-1.10419	6.1796	6.82347
Tcerg1	18	985.717	76.5392	0.0387968	0.99254	0.905248	-0.143616	-1.10467	64.6769	71.4466
Rbm15b	9	766.183	64.8992	0.0495157	0.99254	0.904955	-0.144082	-1.10503	54.799	60.5544
Sfmbt1	14	598.806	47.2407	0.0215222	0.99254	0.90488	-0.144202	-1.10512	38.7023	42.7706
Eif5b	1	1303.7	111.098	0.0351705	0.99254	0.903412	-0.146543	-1.10691	81.8489	90.5997
Ppp2cb	8	823.282	64.4266	0.00690501	0.99254	0.899847	-0.152249	-1.1113	56.7664	63.0845
Jagn1	6	261.547	20.5861	0.0379008	0.99254	0.899585	-0.152668	-1.11162	17.2396	19.1639
Sucla2	14	1513.34	116.216	0.00220043	0.99254	0.898898	-0.15377	-1.11247	100.504	111.808
Pcdh10	3	2773.25	290.69	0.0384546	0.99254	0.89787	-0.155421	-1.11375	253.251	282.057
Zranb1	7	969.945	80.1919	0.0310175	0.99254	0.896764	-0.1572	-1.11512	61.017	68.0413
Dennd4b	3	644.097	55.9203	0.0423958	0.99254	0.895545	-0.159162	-1.11664	46.0049	51.3708
Naa50	16	1313.37	105.701	0.019433	0.99254	0.89445	-0.160927	-1.118	83.4074	93.2499
Vapa	17	1442.77	117.093	0.00790067	0.99254	0.891506	-0.165683	-1.1217	98.7154	110.729
BC003965	17	371.836	28.7412	0.0439752	0.99254	0.889828	-0.168402	-1.12381	24.0876	27.0699
Zfp729b	13	224.37	18.952	0.0429768	0.99254	0.888923	-0.16987	-1.12496	14.3755	16.1718
Ndufa5	6	326.227	25.616	0.0193819	0.99254	0.888632	-0.170342	-1.12533	21.5272	24.2251
Tspyl1	10	2780.03	223.109	0.0363705	0.99254	0.887783	-0.171722	-1.1264	178.919	201.535
Ap3s1	18	525.93	42.8673	0.00371383	0.99254	0.887469	-0.172231	-1.1268	35.0433	39.4868
Gk	X	457.06	39.025	0.0399792	0.99254	0.886892	-0.17317	-1.12753	27.4228	30.9201
Gm14296	2	797.248	66.3375	0.0182231	0.99254	0.884379	-0.177264	-1.13074	50.6663	57.2903
Tceal3	X	1071.03	90.1648	0.0389236	0.99254	0.88301	-0.179499	-1.13249	66.4039	75.2018
Hnrnpk	13	3169.01	254.64	0.0253234	0.99254	0.882725	-0.179964	-1.13286	204.439	231.6
Zfp518b	5	274.754	22.9497	0.0486595	0.99254	0.88107	-0.182672	-1.13498	17.4577	19.8142
Ralyl	3	775.941	65.6104	0.0252126	0.99254	0.878779	-0.186427	-1.13794	54.7065	62.2529
Armcx4	X	1344.42	109.605	0.0121209	0.99254	0.878396	-0.187057	-1.13844	89.0706	101.401
Manea	4	692.756	56.5298	0.0236964	0.99254	0.878336	-0.187155	-1.13852	44.7353	50.9319
Eapp	12	553.105	45.791	0.0119596	0.99254	0.877795	-0.188044	-1.13922	35.1262	40.0164
Cul4b	X	433.654	35.7435	0.0121851	0.99254	0.876424	-0.190298	-1.141	28.8199	32.8835
Mbtps2	X	483.081	42.1407	0.0431604	0.99254	0.876051	-0.190914	-1.14149	29.4503	33.6171
Cpeb4	11	2399.7	190.719	0.0107766	0.99254	0.874974	-0.192688	-1.14289	155.826	178.092
Thumpd1	7	692.117	54.8207	0.0291989	0.99254	0.874379	-0.193669	-1.14367	44.7905	51.2254
Syt5	7	1348.77	135.488	0.0478152	0.99254	0.874047	-0.194218	-1.1441	106.111	121.402
Zdhhc23	16	847.407	87.3223	0.0483074	0.99254	0.873623	-0.194918	-1.14466	38.9761	44.6143
Sh3bgrl	X	1625.83	141.757	0.0469403	0.99254	0.873555	-0.195029	-1.14475	97.3272	111.415
Lrif1	3	276.104	21.9594	0.0142882	0.99254	0.872245	-0.197195	-1.14647	18.6052	21.3303
Gm4631	2	890.818	79.1344	0.0465713	0.99254	0.872113	-0.197413	-1.14664	57.1491	65.5295
Galnt18	7	372.038	35.373	0.0228603	0.99254	0.871729	-0.198048	-1.14715	19.678	22.5735
Cnn3	3	934.206	83.5356	0.0459912	0.99254	0.871355	-0.198667	-1.14764	54.5209	62.5702
Tspan13	12	2493.6	223.102	0.0211475	0.99254	0.870782	-0.199616	-1.14839	139.781	160.523
Taf10	7	366.811	31.2447	0.0286333	0.99254	0.867868	-0.204452	-1.15225	25.7638	29.6863
Gabrg2	11	2783.49	235.292	0.0365686	0.99254	0.867562	-0.204961	-1.15265	174.225	200.821
Dr1	5	740.925	67.3058	0.0380733	0.99254	0.867092	-0.205744	-1.15328	42.4273	48.9305
Slc9a3r2	17	351.67	34.6662	0.0288371	0.99254	0.86709	-0.205746	-1.15328	26.5658	30.6379
Epha5	5	2299.93	205.93	0.0436881	0.99254	0.864764	-0.209621	-1.15638	127.615	147.572
Mrfap1	5	3801.74	321.647	0.00603023	0.99254	0.864641	-0.209826	-1.15655	226.784	262.287
Nudcd1	15	276.055	22.686	0.023881	0.99254	0.863902	-0.211061	-1.15754	17.2874	20.0109
Neto2	8	1071.45	102.011	0.0384803	0.99254	0.863798	-0.211234	-1.15768	84.4569	97.7739
Pcna	2	388.629	30.9287	0.00247173	0.99254	0.863113	-0.212379	-1.1586	24.6194	28.524
Dscaml1	9	1047.6	101.891	0.0329427	0.99254	0.858762	-0.219669	-1.16447	54.2143	63.1307
Rpl23	11	207.091	18.6168	0.0476005	0.99254	0.858251	-0.220529	-1.16516	14.5521	16.9555
Ptges3	10	1021.72	86.5239	0.0147935	0.99254	0.857881	-0.221151	-1.16566	64.709	75.4289
Ift81	5	318.003	25.5748	0.0221134	0.99254	0.855521	-0.225124	-1.16888	20.2664	23.6889
Nap1l3	X	736.653	64.1294	0.0178236	0.99254	0.854375	-0.22706	-1.17045	49.5616	58.0092
Il17rd	14	125.74	11.343	0.0079289	0.99254	0.854201	-0.227352	-1.17068	7.88986	9.23653
D130017N08Rik	5	306.456	25.7707	0.0133889	0.99254	0.853124	-0.229173	-1.17216	21.3259	24.9974
1600012H06Rik	17	251.673	21.8321	0.0121788	0.99254	0.851882	-0.231274	-1.17387	16.9129	19.8536
Bcl11a	11	1372.96	120.582	0.00633252	0.99254	0.851656	-0.231657	-1.17418	80.792	94.8646
Lrrtm4	6	540.76	43.7867	0.0314065	0.99254	0.8509	-0.232939	-1.17523	34.2725	40.278
Zfp507	7	420.059	34.0289	0.0321789	0.99254	0.850804	-0.233101	-1.17536	26.9488	31.6745
Tceal5	X	593.706	49.9851	0.00840807	0.99254	0.850717	-0.233249	-1.17548	39.02	45.8672
1700066M21Rik	1	455.336	40.1889	0.039929	0.99254	0.85058	-0.233481	-1.17567	28.0958	33.0314
Amer1	X	185.882	17.674	0.0469406	0.99254	0.850406	-0.233777	-1.17591	11.8762	13.9653
Fig4	10	420.028	35.2885	0.00734851	0.99254	0.85038	-0.233821	-1.17595	26.3073	30.936
Gskip	12	396.24	32.2358	0.00221629	0.99254	0.846804	-0.2399	-1.18091	25.0405	29.5706
Mtss1	15	535.21	46.9426	0.030024	0.99254	0.846718	-0.240047	-1.18103	33.8897	40.0248
Gtf2h2	13	211.26	18.4855	0.0183217	0.99254	0.845388	-0.242315	-1.18289	12.0964	14.3087
Rnf32	5	171.507	14.8382	0.0159713	0.99254	0.844381	-0.244034	-1.1843	10.8362	12.8333
Cstf2t	19	1516.11	129.82	0.023375	0.99254	0.84408	-0.244549	-1.18472	90.946	107.746
Arl6	16	259.571	23.3252	0.012328	0.99254	0.843766	-0.245086	-1.18516	18.3201	21.7123
Fam3c	6	720.573	74.3226	0.0187611	0.99254	0.843413	-0.245689	-1.18566	56.0738	66.4844
Cox14	15	426.375	37.0726	0.0157958	0.99254	0.842931	-0.246514	-1.18634	29.4504	34.9381
Gne	4	456.782	36.9536	0.00526862	0.99254	0.842898	-0.24657	-1.18638	29.4175	34.9004
Fndc10	4	288.332	25.0037	0.00207938	0.99254	0.842659	-0.246979	-1.18672	19.6971	23.3749
Mcu	10	435.601	37.1438	0.00664365	0.99254	0.841375	-0.24918	-1.18853	26.9587	32.0413
Fam135a	1	577.909	50.4164	0.0282451	0.99254	0.841358	-0.249209	-1.18855	41.3078	49.0966
Tmx4	2	4342.3	382.554	0.0126311	0.99254	0.839602	-0.252223	-1.19104	285.208	339.694
Lmnb1	18	80.9792	7.24899	0.0316966	0.99254	0.83952	-0.252363	-1.19116	5.70051	6.7902
Dph2	4	133.681	11.5575	0.024153	0.99254	0.837488	-0.25586	-1.19405	8.31312	9.92626
Tsen15	1	207.112	18.1925	0.0151241	0.99254	0.835564	-0.259178	-1.1968	12.7872	15.3036
St8sia4	1	289.251	25.0789	0.0310438	0.99254	0.834743	-0.260596	-1.19797	18.0179	21.5849
Mettl14	3	285.035	23.5594	0.00632257	0.99254	0.834306	-0.261351	-1.1986	18.1394	21.7419
Hdac9	12	702.268	59.1029	0.0255276	0.99254	0.834279	-0.261398	-1.19864	43.9192	52.6433
Twistnb	12	214.843	19.2292	0.03613	0.99254	0.834202	-0.261531	-1.19875	13.06	15.6556
Klf11	12	114.878	11.3003	0.0287419	0.99254	0.833847	-0.262145	-1.19926	8.24698	9.89028
Eri2	7	212.253	19.5614	0.0167688	0.99254	0.833231	-0.263211	-1.20015	13.2425	15.893
Snrnp40	4	215.757	19.8794	0.0244812	0.99254	0.832274	-0.264869	-1.20153	13.0791	15.7148
Ppfia2	10	1928.02	189.731	0.0333923	0.99254	0.831772	-0.265741	-1.20225	91.4983	110.004
Marcks	10	1977.72	186.484	0.00214473	0.99254	0.831454	-0.266292	-1.20271	151.814	182.589
Cbx3-ps6	14	240.962	20.5633	0.0280654	0.99254	0.829823	-0.269124	-1.20508	15.2308	18.3543
Zfp783	6	167.621	14.5907	0.0450453	0.99254	0.827245	-0.273614	-1.20883	10.2494	12.3898
Arpc5l	2	765.256	63.2527	0.00140923	0.99254	0.826709	-0.274549	-1.20962	51.4057	62.1811
Gm20045	1	141.711	13.2466	0.0241706	0.99254	0.825913	-0.275938	-1.21078	9.96859	12.0698
Bex2	X	1712.04	154.576	0.0468007	0.99254	0.823393	-0.280346	-1.21449	119.753	145.439
Ubald1	16	1089.37	90.9871	0.013126	0.99254	0.821835	-0.283079	-1.21679	68.5686	83.4335
Inppl1	7	409.217	38.2827	0.00490083	0.99254	0.821454	-0.283748	-1.21735	30.1039	36.647
Nhlrc3	3	245.06	21.3222	0.0106313	0.99254	0.819447	-0.287278	-1.22034	16.2361	19.8135
H3f3b	11	2016.78	176.055	0.0162924	0.99254	0.818408	-0.289108	-1.22188	124.232	151.797
Gm10167	5	285.279	23.6263	0.0138611	0.99254	0.817777	-0.290221	-1.22283	17.789	21.7529
1700019D03Rik	1	253.591	25.1462	0.00819751	0.99254	0.817596	-0.29054	-1.2231	18.8194	23.018
Dsel	1	340.275	31.3441	0.0336945	0.99254	0.817183	-0.291268	-1.22372	25.0706	30.6793
Rest	5	119.417	10.3264	0.0176127	0.99254	0.817109	-0.2914	-1.22383	7.38306	9.03559
Chd1l	3	100.909	8.78164	0.0155749	0.99254	0.815238	-0.294707	-1.22664	5.72054	7.01702
Slit2	5	589.757	55.2119	0.045153	0.99254	0.815166	-0.294835	-1.22674	37.5231	46.0313
4930570G19Rik	3	137.76	13.5501	0.037197	0.99254	0.81249	-0.299578	-1.23078	10.1382	12.478
Pnma3	X	361.955	37.6238	0.0216266	0.99254	0.810789	-0.302602	-1.23337	20.4696	25.2466
Tmem147os	7	119.094	11.2305	0.0185014	0.99254	0.809742	-0.304465	-1.23496	8.31609	10.27
Ppp1r3e	14	101.494	8.76857	0.0192607	0.99254	0.809437	-0.30501	-1.23543	6.04874	7.47277
Set	2	1324.51	110.684	0.00800556	0.99254	0.809319	-0.30522	-1.23561	83.1465	102.736
Hspa12b	2	98.9162	9.246	0.0409075	0.99254	0.808807	-0.306133	-1.23639	7.02316	8.68336
Cdon	9	274.598	25.3899	0.00704939	0.99254	0.80773	-0.308055	-1.23804	16.0467	19.8664
Slitrk4	X	862.175	78.6857	0.0109369	0.99254	0.807458	-0.308542	-1.23846	57.9957	71.8251
2810001G20Rik	11	83.9352	7.5734	0.041971	0.99254	0.804934	-0.313057	-1.24234	5.38223	6.68654
Cpne8	15	315.781	31.664	0.00690245	0.99254	0.802619	-0.317213	-1.24592	17.6318	21.9678
Dgkg	16	1182.45	138.19	0.0258161	0.99254	0.801097	-0.31995	-1.24829	40.2553	50.2502
Zfp64	2	152.097	14.2336	0.0179918	0.99254	0.800425	-0.321162	-1.24934	8.92155	11.146
Pex10	4	121.926	10.6176	0.0415979	0.99254	0.799583	-0.32268	-1.25065	7.35703	9.20109
Slc8a1	17	4741.44	437.201	0.0273471	0.99254	0.797661	-0.326152	-1.25367	245.506	307.783
2022-03-09	10	198.481	16.9259	0.00118256	0.99254	0.797289	-0.326824	-1.25425	12.5752	15.7724
Gm6477	10	67.2067	6.07146	0.0475097	0.99254	0.795577	-0.329926	-1.25695	3.88833	4.88743
Cxxc4	3	468.674	52.0194	0.0454371	0.99254	0.795165	-0.330674	-1.2576	36.6903	46.1418
Ets1	9	197.052	17.752	0.0267376	0.99254	0.794417	-0.332031	-1.25878	12.9542	16.3066
Dpysl3	18	618.724	56.7768	0.0347969	0.99254	0.793846	-0.333068	-1.25969	34.8636	43.9173
Hunk	16	412.987	46.625	0.0240788	0.99254	0.793811	-0.333133	-1.25975	16.0146	20.1743
Ptpn21	12	135.214	11.9131	0.015419	0.99254	0.793295	-0.334071	-1.26057	9.16624	11.5546
Crtac1	19	828.253	73.5964	0.0393193	0.99254	0.791238	-0.337816	-1.26384	49.7188	62.8368
1700086L19Rik	12	180.359	19.2031	0.028478	0.99254	0.788474	-0.342865	-1.26827	14.0124	17.7715
Lrrn3	12	951.246	79.4456	0.00631455	0.99254	0.78755	-0.344556	-1.26976	58.8119	74.677
Kctd12b	X	92.8136	8.33465	0.00498744	0.99254	0.787539	-0.344577	-1.26978	6.19617	7.86776
4833422C13Rik	13	222.038	19.0589	0.0101159	0.99254	0.786509	-0.346465	-1.27144	13.9194	17.6977
Stk3	15	227.039	21.9213	0.0488298	0.99254	0.785883	-0.347613	-1.27245	12.0397	15.3199
Gm14410	2	178.314	17.4713	0.0427632	0.99254	0.784535	-0.350091	-1.27464	10.0617	12.8251
Gm11766	11	57.5042	5.24537	0.0301398	0.99254	0.784359	-0.350415	-1.27493	3.82795	4.88036
Gt(ROSA)26Sor	6	172.545	15.3761	0.00334259	0.99254	0.784084	-0.35092	-1.27537	11.149	14.2192
Slc26a2	18	202.086	16.6848	0.0216509	0.99254	0.781114	-0.356395	-1.28022	12.0745	15.4581
Notch2	3	498.765	47.9438	0.0465709	0.99254	0.779735	-0.358944	-1.28249	25.9424	33.2708
Nfkbib	7	153.966	13.6277	0.0178491	0.99254	0.779719	-0.358974	-1.28251	10.4717	13.4301
Dipk2a	9	581.362	59.9204	0.00331641	0.99254	0.776608	-0.364741	-1.28765	42.0683	54.1692
Pip5k1b	19	308.245	34.8172	0.0131671	0.99254	0.77446	-0.368737	-1.29122	10.3424	13.3544
Med30	15	113.159	11.3797	0.035617	0.99254	0.772785	-0.371861	-1.29402	8.22544	10.6439
Snrpd1	18	274.843	23.6427	0.00780613	0.99254	0.772583	-0.372239	-1.29436	17.0766	22.1033
F2r	13	74.8444	7.06359	0.0267723	0.99254	0.772202	-0.37295	-1.295	4.23158	5.47989
Man1a	10	806.079	86.9542	0.0241393	0.99254	0.771447	-0.37436	-1.29626	34.3055	44.469
Plscr4	9	95.0267	10.09	0.0066522	0.99254	0.769741	-0.377555	-1.29914	4.25843	5.53229
Cdk5rap2	4	698.994	66.0699	0.0257753	0.99254	0.769085	-0.378785	-1.30025	37.2515	48.4361
Ralb	1	226.904	20.7034	0.00179783	0.99254	0.766423	-0.383787	-1.30476	13.6212	17.7725
Nxph1	6	452.037	46.4749	0.00755041	0.99254	0.766146	-0.384309	-1.30523	30.1475	39.3496
Marveld1	19	139.027	13.0388	0.0246032	0.99254	0.765735	-0.385084	-1.30594	9.80325	12.8024
Tceal1	X	308.844	27.8226	0.0241934	0.99254	0.765076	-0.386325	-1.30706	18.7064	24.4504
Ankrd29	18	358.603	34.1401	0.0286528	0.99254	0.763912	-0.388522	-1.30905	20.328	26.6103
Gm11273	13	409.024	36.5255	0.00595505	0.99254	0.763294	-0.389689	-1.31011	26.4746	34.6847
Gfap	11	3504.24	411.875	0.00813622	0.99254	0.762871	-0.39049	-1.31084	105.967	138.905
Bbs10	10	66.112	6.00131	0.00731904	0.99254	0.76041	-0.395151	-1.31508	3.86322	5.08045
Rpl31	1	167.731	18.7347	0.0214941	0.99254	0.758719	-0.398363	-1.31801	11.9328	15.7276
Lama3	18	123.286	13.3287	0.0272103	0.99254	0.757394	-0.400884	-1.32032	8.65143	11.4226
Rras2	7	213.753	20.2466	0.0167938	0.99254	0.75469	-0.406043	-1.32505	9.93891	13.1695
Gm11266	4	38.8482	3.86732	0.0159958	0.99254	0.754377	-0.406642	-1.3256	1.84531	2.44614
Gpc4	X	231.66	28.2256	0.0146429	0.99254	0.752688	-0.409876	-1.32857	8.1104	10.7752
Magee2	X	121.458	13.3018	0.0449149	0.99254	0.751956	-0.411279	-1.32986	5.91702	7.86883
Fam122a	19	72.5316	6.33804	0.0135284	0.99254	0.750377	-0.414312	-1.33266	4.12419	5.49615
Trdmt1	2	88.3592	8.71046	0.00720172	0.99254	0.748901	-0.417153	-1.33529	5.46612	7.29886
Gstm6	3	70.6893	7.44065	0.0484426	0.99254	0.747976	-0.418935	-1.33694	3.13306	4.18871
Asxl3	18	232.05	21.9591	0.000428552	0.99254	0.747129	-0.420571	-1.33846	15.3142	20.4973
Trit1	4	155.407	13.0573	0.00602802	0.99254	0.743052	-0.428464	-1.3458	9.125	12.2804
Lpar6	14	69.5226	6.39699	0.046669	0.99254	0.742891	-0.428777	-1.34609	3.79371	5.10668
Pnoc	14	73.672	7.30716	0.0427535	0.99254	0.742263	-0.429997	-1.34723	3.75636	5.06069
Dcdc2a	13	148.128	16.8826	0.0295252	0.99254	0.741436	-0.431606	-1.34873	7.03049	9.48226
Gm43031	5	43.5423	5.24537	0.0377444	0.99254	0.739883	-0.434631	-1.35157	3.09555	4.18384
C530008M17Rik	5	1092.6	110.942	0.0133897	0.99254	0.737796	-0.438705	-1.35539	51.5129	69.8199
Prc1	7	35.9578	3.42252	0.0311666	0.99254	0.737443	-0.439396	-1.35604	2.29617	3.11369
Ppp1r15a	7	168.307	15.4931	0.0102334	0.99254	0.737159	-0.439952	-1.35656	10.9296	14.8266
Mthfd2	6	76.137	7.62711	0.0352809	0.99254	0.735342	-0.443513	-1.35991	4.2406	5.76684
Magef1	16	97.7452	9.15709	0.00594445	0.99254	0.735248	-0.443698	-1.36009	5.81824	7.9133
Ifitm2	7	58.2986	6.78132	0.0424605	0.99254	0.731663	-0.450748	-1.36675	4.05284	5.53921
Gtpbp6	5	211.367	21.3598	0.0129279	0.99254	0.730614	-0.452819	-1.36871	13.8209	18.9169
Cited2	10	317.386	39.1674	0.0436088	0.99254	0.729347	-0.455322	-1.37109	22.3353	30.6237
Rspo3	10	133.344	14.381	0.012504	0.99254	0.729345	-0.455326	-1.37109	8.71117	11.9438
Bex1	X	321.909	31.7785	0.0146361	0.99254	0.728052	-0.457887	-1.37353	22.3065	30.6387
Bok	1	451.308	47.54	0.0129369	0.99254	0.727516	-0.45895	-1.37454	22.0525	30.312
Gm37111	9	26.4021	2.72671	0.0151658	0.99254	0.727458	-0.459064	-1.37465	1.38138	1.89892
C1ql1	11	74.0032	7.55684	0.0458759	0.99254	0.725753	-0.46245	-1.37788	5.14927	7.09507
Relb	7	62.8362	6.06725	0.0217435	0.99254	0.720174	-0.473583	-1.38855	3.4334	4.76747
Polg2	11	36.2611	3.29747	0.00755233	0.99254	0.719222	-0.475491	-1.39039	2.04711	2.84629
Ndnf	6	410.657	47.5271	0.0334578	0.99254	0.718066	-0.477812	-1.39263	28.2717	39.3721
Hs3st1	5	204.529	18.6632	0.00794925	0.99254	0.717962	-0.47802	-1.39283	12.2559	17.0705
Nlrx1	9	103.722	10.6957	0.00277905	0.99254	0.715785	-0.482401	-1.39707	6.49217	9.07
Jpx	X	140.911	12.5103	0.0033738	0.99254	0.713156	-0.487711	-1.40222	8.04092	11.2751
E130317F20Rik	10	46.2643	5.39446	0.0411919	0.99254	0.712102	-0.489844	-1.40429	3.31112	4.64978
Rab39	9	28.9558	2.75609	0.0184476	0.99254	0.711077	-0.491922	-1.40632	1.64039	2.30691
Fam20c	5	395.526	46.4162	0.0248153	0.99254	0.709625	-0.494871	-1.40919	27.7192	39.0617
Gm5441	12	40.4832	4.14077	0.0144157	0.99254	0.708453	-0.497257	-1.41153	2.12779	3.00343
Fahd1	17	170.224	15.1112	0.0109878	0.99254	0.706533	-0.501171	-1.41536	9.66937	13.6857
5430405H02Rik	2	63.6212	6.07458	0.0121831	0.99254	0.696665	-0.521463	-1.43541	3.57249	5.12799
Akain1	17	124.861	15.0516	0.0411638	0.99254	0.693917	-0.527165	-1.44109	4.33363	6.24517
Hs3st5	10	52.5301	9.76272	0.046917	0.99254	0.693428	-0.528183	-1.44211	5.26389	7.59111
Fgf10	13	206.766	24.8441	0.0148264	0.99254	0.691393	-0.532422	-1.44636	8.38241	12.1239
Tirap	9	51.5004	4.80085	0.0018892	0.99254	0.68988	-0.535583	-1.44953	2.98265	4.32344
Vgf	5	1975.28	232.837	0.0314193	0.99254	0.689213	-0.536978	-1.45093	135.864	197.129
Sox4	13	328.51	40.9213	0.0280108	0.99254	0.688504	-0.538464	-1.45243	22.6828	32.9451
Ccnq	11	121.848	10.6356	4.50399e-05	0.174822	0.687787	-0.539967	-1.45394	6.8784	10.0008
Zfp976	7	46.8265	4.96454	0.0405945	0.99254	0.687063	-0.541485	-1.45547	2.95035	4.29415
Trib1	15	212.234	29.0713	0.00771262	0.99254	0.685654	-0.544447	-1.45846	16.346	23.84
Marcksl1	4	592.643	55.3606	0.00615817	0.99254	0.682477	-0.551148	-1.46525	33.6946	49.371
Lncppara	15	43.7195	4.56556	0.0466581	0.99254	0.680869	-0.554551	-1.46871	2.13687	3.13844
Elmod2	8	286.918	29.8141	0.00234327	0.99254	0.676514	-0.563809	-1.47817	16.778	24.8007
Foxf2	13	51.1481	5.36897	0.00882385	0.99254	0.66942	-0.579016	-1.49383	3.2289	4.82343
D930019O06Rik	1	43.4339	5.06737	0.0163933	0.99254	0.666529	-0.58526	-1.50031	2.91345	4.37108
Bace2	16	40.6986	5.31985	0.0360412	0.99254	0.662915	-0.593105	-1.50849	2.92666	4.41483
3000002C10Rik	9	69.067	7.3862	0.00627875	0.99254	0.660617	-0.598113	-1.51374	3.72033	5.63159
Zfp975	7	73.1478	7.63912	0.00656726	0.99254	0.656774	-0.606531	-1.52259	4.23102	6.44213
4732491K20Rik	17	38.806	4.62305	0.00793582	0.99254	0.652974	-0.614902	-1.53145	2.59805	3.97879
2610037D02Rik	15	59.8935	5.86941	0.000690954	0.99254	0.649018	-0.623669	-1.54079	3.15006	4.85357
Trim7	11	38.5844	3.76843	0.00180373	0.99254	0.646152	-0.630055	-1.54762	2.19538	3.39762
6720427I07Rik	13	92.9899	9.51068	0.00747997	0.99254	0.643985	-0.634901	-1.55283	5.22716	8.11689
Gm11839	4	24.1378	2.84628	0.0260345	0.99254	0.641417	-0.640666	-1.55905	1.52726	2.38107
Sat2	11	64.8866	7.30716	0.0158733	0.99254	0.640625	-0.642449	-1.56098	2.86377	4.47028
Fjx1	2	654.467	91.0366	0.0198808	0.99254	0.640401	-0.642952	-1.56152	49.651	77.5312
A730091E23Rik	13	14.3811	1.46151	0.00635215	0.99254	0.637796	-0.648834	-1.5679	0.802621	1.25843
Zfp105	9	46.0218	4.75716	0.008505	0.99254	0.637715	-0.649015	-1.5681	2.52208	3.95487
Nmbr	10	67.9319	10.5795	0.0155448	0.99254	0.636867	-0.650936	-1.57019	6.47085	10.1604
Tmem121	12	105.911	12.002	0.00757219	0.99254	0.634459	-0.656401	-1.57615	6.72091	10.5931
Gm20939	17	28.3135	3.42595	0.0164093	0.99254	0.631944	-0.66213	-1.58242	1.97049	3.11815
Gm43622	9	45.9302	5.51208	0.00347334	0.99254	0.626533	-0.674537	-1.59608	2.97431	4.74725
Gpr150	13	42.2391	6.13596	0.0464694	0.99254	0.621432	-0.686331	-1.60919	3.23779	5.21021
Zfp960	17	49.7703	5.62665	0.0138689	0.99254	0.619671	-0.690426	-1.61376	2.57328	4.15265
Inava	1	31.4168	3.30684	0.0167537	0.99254	0.617249	-0.696075	-1.62009	1.40937	2.28332
Gm13880	2	19.2711	2.50557	0.0348356	0.99254	0.613397	-0.705106	-1.63026	1.32537	2.1607
Mdfic	6	50.3982	5.15647	0.00081073	0.99254	0.612643	-0.706882	-1.63227	3.07618	5.02117
Pcdh20	14	1195.05	171.946	0.00481226	0.99254	0.612438	-0.707365	-1.63282	19.5476	31.9177
2410004P03Rik	12	23.1611	2.92292	0.0330434	0.99254	0.610344	-0.712304	-1.63842	0.801739	1.31358
Zfp97	17	49.106	5.80585	0.00313158	0.99254	0.601357	-0.733705	-1.6629	2.60183	4.3266
Parp9	16	57.1917	6.26542	0.00944983	0.99254	0.599559	-0.738027	-1.66789	2.77086	4.6215
5830444B04Rik	4	29.0618	4.21166	0.00645619	0.99254	0.592988	-0.753925	-1.68637	2.08224	3.51144
Aard	15	24.25	2.44015	0.0126492	0.99254	0.592881	-0.754186	-1.68668	1.21947	2.05686
Gm37776	3	31.8167	3.17029	0.000663961	0.99254	0.582913	-0.778648	-1.71552	1.77083	3.0379
Gm15601	14	40.0569	4.7233	0.00852833	0.99254	0.578877	-0.788671	-1.72748	2.35641	4.07066
Flnc	6	35.9546	5.40778	0.0318753	0.99254	0.577253	-0.792724	-1.73234	1.52993	2.65035
Gm20515	3	44.1794	4.58313	0.00411812	0.99254	0.571535	-0.807087	-1.74968	1.8449	3.22797
Gm5165	17	63.6161	6.83978	0.0118617	0.99254	0.564269	-0.825546	-1.77221	3.18589	5.64606
Wnt10b	15	20.2122	3.68161	0.0468133	0.99254	0.562683	-0.829606	-1.7772	1.70705	3.03377
Gm29787	13	21.138	3.65363	0.0439036	0.99254	0.551384	-0.85887	-1.81362	0.821418	1.48974
Eps8l1	7	105.625	10.6396	0.00223869	0.99254	0.546581	-0.871492	-1.82955	4.99853	9.14509
Hapln3	7	19.4978	3.09842	0.0108713	0.99254	0.543686	-0.879156	-1.8393	1.11546	2.05166
Sap25	5	17.5346	2.62713	0.0286756	0.99254	0.537087	-0.896774	-1.8619	0.726555	1.35277
Fabp7	10	238.034	46.2997	0.0290021	0.99254	0.535511	-0.901012	-1.86738	15.2635	28.5026
E030013I19Rik	2	25.8363	3.0227	0.0247017	0.99254	0.530366	-0.914939	-1.88549	0.923634	1.7415
Rtp4	16	25.1525	3.28951	0.00168466	0.99254	0.528777	-0.919268	-1.89115	1.49446	2.82626
9330160F10Rik	11	16.6926	2.66727	0.0415761	0.99254	0.521603	-0.938975	-1.91717	1.06349	2.03888
Fgl2	5	41.8951	7.54129	0.036945	0.99254	0.514698	-0.958201	-1.94289	2.4387	4.73812
Ccn1	3	81.9822	14.9358	0.0437901	0.99254	0.500904	-0.997395	-1.99639	5.52508	11.0302
Gm14419	2	70.8591	8.15034	0.0049314	0.99254	0.497306	-1.00779	-2.01083	3.53106	7.10038
Zfp185	X	28.6149	4.94615	0.0305444	0.99254	0.495663	-1.01257	-2.0175	0.789772	1.59337
Otogl	10	17.0798	2.66719	0.0146593	0.99254	0.479337	-1.06089	-2.08621	0.955015	1.99236
Yjefn3	8	39.9809	4.65312	0.0149011	0.99254	0.470054	-1.0891	-2.12742	1.84731	3.93
Rec8	14	37.9037	6.2233	0.0186472	0.99254	0.463889	-1.10815	-2.15569	2.48071	5.34763
Zfp951	5	26.3948	3.56609	0.00882843	0.99254	0.45862	-1.12463	-2.18046	1.28699	2.80623
Gm20033	5	25.8399	3.16339	0.0161692	0.99254	0.448691	-1.15621	-2.22871	1.06731	2.37872
Ldoc1	X	17.3281	2.15184	0.0169981	0.99254	0.445197	-1.16748	-2.2462	0.524467	1.17805
Crlf1	8	69.8195	12.1389	0.00109825	0.99254	0.439423	-1.18632	-2.27571	0.38407	0.874032
Gpnmb	6	84.3151	9.97637	0.0011142	0.99254	0.438892	-1.18806	-2.27846	3.31213	7.54657
Klhl14	18	45.3626	9.63888	0.000726744	0.99254	0.40358	-1.30907	-2.47782	3.55121	8.79927
Ccdc142	6	17.4353	2.41611	0.00716708	0.99254	0.399398	-1.3241	-2.50377	0.684354	1.71346
Statistical analysis at Partek Flow software: ANOVA; only genes with a p<0.05 are shown; total counts is the number of reads overlapping a specific gene.
