# Supplementary material for: Age Worsens the Cognitive Phenotype in Mice Carrying the Thr92Ala-DIO2 Polymorphism
Source: Metabolites. 2022 Jul 8;12(7):629. doi: 10.3390/metabo12070629 (PMC9319877; doi:10.3390/metabo12070629)
Supplement: Supplementary file 1 [file metabolites-12-00629-s001.zip › Table S8- Rna-seq genes from female HC.xlsx]

## Sheet: Sheet1
Table S8- Differentially expressed genes in female Ala92-Dio2 hippocampus .
Gene ID	Chromosome	Total counts	Maximum counts	P-value	FDR step up	Ratio	Log2(Ratio)	Fold change	LSMean (Ala92-Dio2)	LSMean (Thr92-Dio2 mice)
Gm17167	4	147.592	26.7732	2.50964e-07	0.00389647	27.7009	4.79186	27.7009	14.8358	0.535569
Gm49980	18	114.228	17.0767	2.52834e-06	0.0196275	4.73113	2.24218	4.73113	10.1445	2.14421
Depp1	6	23.045	4.04553	0.00673527	0.999675	4.43505	2.14895	4.43505	2.37247	0.534938
Gm16867	14	151.615	19.6212	0.00103472	0.967013	3.67759	1.87876	3.67759	14.2225	3.86736
Fam205a3	4	81.7068	15.9943	0.019021	0.999675	2.94597	1.55874	2.94597	4.16773	1.41472
Fmo2	1	92.1419	15.6635	0.0172791	0.999675	2.88382	1.52798	2.88382	8.72481	3.02544
Fam205a4	4	88.0711	15.6189	0.00480648	0.999675	2.5596	1.35592	2.5596	5.55003	2.16832
Gm37478	1	17.7827	2.27999	0.00730642	0.999675	2.532	1.34028	2.532	0.919538	0.363166
Gm21093	4	280.298	40.9931	0.00150105	0.976204	2.505	1.32481	2.505	20.335	8.11777
G530011O06Rik	X	87.2818	10.9516	0.00174364	0.999675	2.47451	1.30714	2.47451	8.04411	3.25079
Gm3257	7	16.8586	1.93598	0.000374599	0.701873	2.38493	1.25395	2.38493	1.2484	0.523452
Gm15721	5	27.0567	2.84274	0.000487977	0.701873	2.31952	1.21383	2.31952	2.06754	0.891364
D830030K20Rik	14	23.6267	3.65363	0.00234735	0.999675	2.29529	1.19867	2.29529	2.76502	1.20465
Gm37530	4	146.289	18.7689	0.00290819	0.999675	2.22263	1.15227	2.22263	9.22116	4.14875
Gm11639	11	19.6879	3.30776	0.0164548	0.999675	2.21901	1.14991	2.21901	0.970718	0.437457
Gm42047	8	51.7604	8.64727	0.0140108	0.999675	2.12193	1.08538	2.12193	3.71255	1.74961
Gm2163	4	22.1619	3.76061	0.0367142	0.999675	2.09903	1.06972	2.09903	1.54261	0.734917
Gabra2	5	2284.37	266.221	4.98605e-06	0.0258045	2.05776	1.04107	2.05776	242.856	118.02
A330049N07Rik	10	35.6442	5.60218	0.00501287	0.999675	2.02966	1.02124	2.02966	3.99124	1.96646
Galnt15	14	104.686	12.8959	0.00532994	0.999675	1.96125	0.971772	1.96125	7.64221	3.89661
Gm20878	4	69.8706	11.9173	0.0105026	0.999675	1.94732	0.961488	1.94732	3.71892	1.90977
Cd59a	2	113.27	14.0148	0.000497269	0.701873	1.92806	0.947148	1.92806	9.25848	4.80198
Dkkl1	7	76.0589	13.2309	0.0162669	0.999675	1.91483	0.937218	1.91483	2.4788	1.29452
A930003O13Rik	5	17.8591	2.42412	0.0481828	0.999675	1.89822	0.924648	1.89822	1.23275	0.649424
Gm44167	6	17.226	1.86706	0.00571205	0.999675	1.89177	0.919734	1.89177	1.34422	0.710566
Gm3696	14	33.9037	4.48238	0.00279525	0.999675	1.86985	0.902924	1.86985	3.345	1.78891
Tnfrsf23	7	22.7425	3.02389	0.0141623	0.999675	1.80186	0.84949	1.80186	1.35585	0.752473
Acer2	4	212.812	24.1106	0.00131797	0.976204	1.78265	0.834025	1.78265	16.6501	9.3401
Mid1	X	448.944	50.006	0.000445251	0.701873	1.72986	0.790659	1.72986	35.9993	20.8105
Nthl1	17	26.0318	2.47327	0.00329517	0.999675	1.71461	0.777881	1.71461	2.09605	1.22246
Gm43305	14	217.623	25.0489	0.00981698	0.999675	1.7053	0.770024	1.7053	20.4863	12.0133
A330074K22Rik	8	59.3653	6.72286	0.0138862	0.999675	1.68155	0.749789	1.68155	4.15932	2.47351
Gm45867	7	41.1084	6.07982	0.00443083	0.999675	1.67531	0.744429	1.67531	2.48744	1.48477
Ide	19	1246.02	111.72	0.0103918	0.999675	1.62779	0.702919	1.62779	106.389	65.358
Wdfy1	1	430.033	46.8726	0.0180485	0.999675	1.62256	0.698269	1.62256	35.6672	21.9821
Bace2	16	40.6986	5.31985	0.0277222	0.999675	1.59574	0.67423	1.59574	2.67814	1.6783
Slco4a1	2	31.7825	3.2006	0.00572596	0.999675	1.58848	0.667643	1.58848	2.23072	1.40431
Zfp366	13	134.387	14.5681	0.0183322	0.999675	1.58175	0.661519	1.58175	10.278	6.49788
2022-03-03	18	22.4837	2.67935	0.0234686	0.999675	1.57727	0.657429	1.57727	2.26457	1.43575
D430018E03Rik	5	17.3023	1.5852	0.0164497	0.999675	1.57196	0.652561	1.57196	1.33867	0.851594
Tsc22d3	X	1183.96	124.818	0.0204917	0.999675	1.54395	0.626631	1.54395	101.274	65.5939
Gm20498	12	88.8191	9.20111	0.0178934	0.999675	1.54356	0.626266	1.54356	6.8607	4.44471
Kctd14	7	44.7104	4.64114	0.00876833	0.999675	1.54105	0.623918	1.54105	4.15043	2.69324
Thbs4	13	170.162	31.4431	0.0360377	0.999675	1.53862	0.621635	1.53862	23.6685	15.383
6430550D23Rik	2	17.5989	1.75782	0.0106556	0.999675	1.53732	0.620415	1.53732	1.62415	1.05648
Gm10767	13	38.9011	3.64593	0.0095691	0.999675	1.5291	0.612682	1.5291	3.06303	2.00316
Magohb	6	36.2405	4.78041	0.0404119	0.999675	1.50779	0.592432	1.50779	3.53466	2.34427
Trappc6a	7	51.3467	4.71195	0.00209693	0.999675	1.45792	0.54391	1.45792	3.88254	2.66307
Dbp	7	675.185	72.5123	0.0324594	0.999675	1.42327	0.509214	1.42327	46.3628	32.5748
Slc46a3	5	85.7193	8.28143	0.00248803	0.999675	1.42069	0.506596	1.42069	7.12177	5.01288
Adamts8	9	55.5329	6.33288	0.015032	0.999675	1.37661	0.461117	1.37661	5.07531	3.68682
Gm12428	3	41.4048	4.45833	0.0414921	0.999675	1.36997	0.454147	1.36997	3.74941	2.73685
Entpd4b	14	666.67	63.7781	0.00171159	0.999675	1.36866	0.452763	1.36866	53.0983	38.7958
Cables1	18	230.919	23.4176	0.0490779	0.999675	1.35035	0.433333	1.35035	16.3185	12.0847
Arrdc2	8	179.183	16.7659	0.0164646	0.999675	1.34979	0.432736	1.34979	16.0105	11.8615
Entpd4	14	708.409	68.4341	0.00158479	0.984217	1.34459	0.427167	1.34459	56.9431	42.3498
Prc1	7	35.9578	3.42252	0.0435956	0.999675	1.34341	0.425904	1.34341	2.79669	2.08178
Apol8	15	77.1683	8.76857	0.0355723	0.999675	1.3106	0.390224	1.3106	7.43969	5.67656
2810001G20Rik	11	83.9352	7.5734	0.018661	0.999675	1.30929	0.388787	1.30929	6.73097	5.14092
Gm18180	1	22.1796	2.15381	0.0389497	0.999675	1.2975	0.375736	1.2975	1.77494	1.36797
Apln	X	438.929	47.5022	0.0402584	0.999675	1.29627	0.374368	1.29627	30.9181	23.8516
Lin54	5	222.717	20.4246	0.00120243	0.976204	1.29201	0.36962	1.29201	19.2437	14.8944
Ccl28	13	90.9433	9.74284	0.0468079	0.999675	1.28712	0.364146	1.28712	8.23044	6.39446
Tmc7	7	279.83	23.307	0.0011211	0.967013	1.28634	0.363269	1.28634	21.0658	16.3766
Cops9	1	459.989	46.0346	0.00743174	0.999675	1.28055	0.35676	1.28055	39.6081	30.9306
Tma16	8	196.98	18.2677	0.0262654	0.999675	1.27933	0.35539	1.27933	16.8083	13.1384
Zfp369	13	645.538	57.1185	0.0153196	0.999675	1.2691	0.343811	1.2691	53.6887	42.3044
Med7	11	209.393	21.9143	0.0279443	0.999675	1.26679	0.341177	1.26679	19.0474	15.0359
Nsun6	2	103.944	10.2461	0.017791	0.999675	1.26255	0.336341	1.26255	7.26866	5.75713
AC109619.1	19	60.7613	6.54513	0.0417207	0.999675	1.26202	0.33574	1.26202	3.45655	2.73889
Polr2i	7	84.9363	7.26376	0.0147772	0.999675	1.26002	0.333442	1.26002	6.54801	5.19677
Cep85	4	262.442	21.0926	0.000156057	0.424676	1.25891	0.332181	1.25891	20.8667	16.5751
Btaf1	19	899.792	79.4589	0.0478667	0.999675	1.25654	0.329461	1.25654	67.9681	54.0913
Crispld1	1	109.304	12.6657	0.0455331	0.999675	1.25582	0.328626	1.25582	10.4192	8.29679
Gm50387	19	225.703	19.0049	0.00374396	0.999675	1.25468	0.327319	1.25468	16.8726	13.4477
Cpne8	15	315.781	31.664	0.00737426	0.999675	1.25289	0.325263	1.25289	28.0478	22.3864
Alpk1	3	141.104	13.4191	0.00405928	0.999675	1.24051	0.310932	1.24051	12.2855	9.90362
Cnnm4	1	227.64	19.8326	0.0223598	0.999675	1.24008	0.310433	1.24008	18.8844	15.2284
Ccdc141	2	383.111	39.2763	0.0251777	0.999675	1.23815	0.308186	1.23815	26.7926	21.6392
Zfp444	7	324.425	28.2541	0.0120864	0.999675	1.23444	0.303859	1.23444	24.2616	19.6539
H2-T24	17	117.826	11.0705	0.0062063	0.999675	1.23432	0.30372	1.23432	8.35013	6.76494
Nedd1	10	57.617	5.12309	0.0224542	0.999675	1.23018	0.29887	1.23018	4.1357	3.36186
Ccdc159	9	113.101	9.64171	0.0116604	0.999675	1.2295	0.298073	1.2295	8.65516	7.03957
Gga2	7	444.323	38.2404	0.00623795	0.999675	1.22775	0.296013	1.22775	34.2372	27.8862
Tmem97	11	127.764	12.1671	0.0470898	0.999675	1.22732	0.295514	1.22732	8.68389	7.07548
Polr3e	7	466.378	41.8273	0.0095086	0.999675	1.21266	0.27818	1.21266	37.4122	30.8513
Rnf19a	15	640.27	61.9831	0.0409515	0.999675	1.21142	0.2767	1.21142	59.7548	49.3262
Zbtb8b	4	62.9197	5.71194	0.0392262	0.999675	1.20925	0.274116	1.20925	4.51174	3.73101
Dhx33	11	1012.47	115.939	0.0108982	0.999675	1.20641	0.270726	1.20641	108.773	90.1618
Zfp64	2	152.097	14.2336	0.0464045	0.999675	1.20008	0.263128	1.20008	12.7653	10.6371
Ikzf5	7	507.358	44.1902	0.0116237	0.999675	1.19956	0.262506	1.19956	41.3567	34.4765
Timmdc1	16	165.866	14.1357	0.028397	0.999675	1.19267	0.254196	1.19267	12.0494	10.1028
Myorg	4	589.689	49.981	0.00536026	0.999675	1.1916	0.252895	1.1916	43.8196	36.7739
Zfp787	7	157.624	12.6987	0.01464	0.999675	1.19058	0.251663	1.19058	11.3967	9.57236
Ppm1h	10	1319.54	112.884	0.010093	0.999675	1.19025	0.251269	1.19025	101.977	85.6769
Slc35f4	14	132.552	11.8581	0.0143657	0.999675	1.18573	0.245775	1.18573	9.17796	7.74035
Decr1	4	240.006	19.7245	0.0264121	0.999675	1.18238	0.241698	1.18238	17.153	14.5071
Ddx31	2	67.9033	6.38153	0.0396154	0.999675	1.1804	0.23927	1.1804	5.63081	4.77027
Per3	4	826.852	69.6096	0.0160784	0.999675	1.17892	0.237463	1.17892	63.1778	53.5897
Tpra1	6	248.697	20.1286	0.0111527	0.999675	1.17769	0.235957	1.17769	19.4655	16.5286
D6Wsu163e	6	342.98	26.5914	0.00136811	0.976204	1.17449	0.232037	1.17449	25.9697	22.1114
Vcan	13	496.898	40.6535	0.0231741	0.999675	1.17426	0.231752	1.17426	35.3871	30.1357
Acap2	16	2363.59	212.318	0.0266888	0.999675	1.16077	0.215077	1.16077	201.607	173.684
Nudt16l1	16	502.64	42.4453	0.0128217	0.999675	1.15984	0.213931	1.15984	39.0306	33.6516
Psph	5	164.272	15.3874	0.0398396	0.999675	1.15953	0.213541	1.15953	13.4594	11.6076
Rnf115	3	693.595	63.0843	0.00768205	0.999675	1.15888	0.212737	1.15888	56.6448	48.8787
Arhgap39	15	1397.01	154.527	0.038923	0.999675	1.15391	0.206535	1.15391	139.777	121.133
Vegfa	17	913.147	79.2749	0.00794544	0.999675	1.15377	0.206355	1.15377	62.9801	54.5864
Metap1	3	566.226	51.1495	0.0184985	0.999675	1.15313	0.205551	1.15313	44.7017	38.7656
Rab4a	8	295.075	23.0133	0.000848136	0.877877	1.15303	0.205435	1.15303	21.9785	19.0614
Sesn1	10	776.276	66.2797	0.0368951	0.999675	1.14699	0.197857	1.14699	62.2953	54.3118
Rps25	9	714.584	56.4058	0.00546275	0.999675	1.13793	0.186409	1.13793	53.3366	46.8717
Gm10232	17	236.911	20.1223	0.0122881	0.999675	1.12911	0.175181	1.12911	19.2217	17.0238
Cyth3	5	559.184	51.3931	0.0141082	0.999675	1.12891	0.174936	1.12891	49.3574	43.7212
Fkbp2	19	400.469	33.8107	0.0435028	0.999675	1.12663	0.172017	1.12663	27.4847	24.3955
Fbxl18	5	891.924	74.9812	0.0234565	0.999675	1.12632	0.171618	1.12632	69.607	61.8003
Eif1b	9	798.508	71.3825	0.0381995	0.999675	1.12529	0.170298	1.12529	67.4233	59.9163
Tbc1d10a	11	228.173	19.4698	0.0449075	0.999675	1.12208	0.16618	1.12208	16.4082	14.623
Cit	5	1426.65	141.76	0.0386929	0.999675	1.1215	0.165432	1.1215	77.1575	68.7984
Drp2	X	1430.1	116.796	0.0475032	0.999675	1.12091	0.164666	1.12091	99.4991	88.7667
Arpc2	1	1718.17	164.208	0.0130547	0.999675	1.12086	0.164607	1.12086	156.017	139.194
Egln1	8	1085.99	97.498	0.0490355	0.999675	1.12022	0.163784	1.12022	74.3951	66.4111
Abcg2	6	232.068	19.1425	0.0371226	0.999675	1.12002	0.16353	1.12002	17.3186	15.4627
Rfc1	5	500.135	41.1632	0.00858539	0.999675	1.11899	0.162197	1.11899	39.3757	35.1886
Fbxl19	7	827.957	73.2117	0.0149671	0.999675	1.11826	0.161251	1.11826	51.609	46.1513
Calcoco1	15	781.649	65.2765	0.0345125	0.999675	1.11422	0.156031	1.11422	62.7734	56.3385
Aktip	8	1307.25	107.019	0.0158202	0.999675	1.11289	0.154314	1.11289	92.5444	83.1567
Rab2a	4	3172.24	269.064	0.0211532	0.999675	1.10698	0.146629	1.10698	254.682	230.069
Tbc1d22a	15	438.112	36.9479	0.0338458	0.999675	1.10621	0.145631	1.10621	32.3874	29.2777
Arpc5	1	1337.51	136.399	0.0311966	0.999675	1.10592	0.145244	1.10592	129.977	117.529
Gm44509	7	391.977	32.0813	0.0420128	0.999675	1.1025	0.140785	1.1025	30.7433	27.8849
Spg11	2	383.817	29.731	0.030155	0.999675	1.09273	0.127931	1.09273	27.5672	25.2279
Scg5	2	1355.32	105.847	0.00341682	0.999675	1.08886	0.122819	1.08886	98.2703	90.2506
Commd6	14	348.017	29.8475	0.0389245	0.999675	1.08403	0.11641	1.08403	27.8944	25.7321
Dab1	4	1832.21	159.844	0.0443851	0.999675	1.08348	0.115679	1.08348	150.061	138.498
Aggf1	13	747.565	59.4584	0.0170978	0.999675	1.07966	0.110576	1.07966	57.0592	52.8492
Rnf141	7	1268.36	104.421	0.0374428	0.999675	1.07637	0.106168	1.07637	101.103	93.9297
Emc8	8	911.712	74.1217	0.015506	0.999675	1.07434	0.103451	1.07434	71.848	66.8764
Cox6c	15	1439.71	111.159	0.033071	0.999675	1.06837	0.0954106	1.06837	103.321	96.7089
Rab35	5	963.749	76.6999	0.0352113	0.999675	1.06071	0.085025	1.06071	74.3034	70.0509
Purb	11	9568.15	727.137	0.0199886	0.999675	1.04012	0.0567495	1.04012	672.118	646.193
Cyb5b	8	2756.73	213.412	0.0460176	0.999675	0.948966	-0.0755711	-1.05378	200.088	210.848
Hdac11	6	2252.58	171.925	0.0116703	0.999675	0.935261	-0.0965583	-1.06922	150.052	160.439
Pias2	18	637.937	50.2748	0.0258474	0.999675	0.931194	-0.102846	-1.07389	44.7745	48.0829
Mindy3	2	520.106	49.9881	0.00981763	0.999675	0.909575	-0.136736	-1.09942	44.3647	48.7753
Ubc	5	3632.53	293.719	0.0147037	0.999675	0.908007	-0.139225	-1.10131	252.199	277.75
Ap3s1	18	525.93	42.8673	0.0122784	0.999675	0.90695	-0.140905	-1.1026	36.5769	40.3296
Armcx4	X	1344.42	109.605	0.0366087	0.999675	0.903113	-0.147022	-1.10728	93.4101	103.431
Psmd13	7	611.612	51.8174	0.0293384	0.999675	0.898193	-0.154902	-1.11335	44.0326	49.0236
Cul4b	X	433.654	35.7435	0.0298576	0.999675	0.897038	-0.156758	-1.11478	29.9174	33.3513
Wdr45b	11	697.74	55.3865	0.0208283	0.999675	0.896339	-0.157883	-1.11565	46.313	51.669
Mbnl1	3	1581.49	126.242	0.028211	0.999675	0.896191	-0.158122	-1.11583	103.579	115.577
Nup133	8	416.815	34.6999	0.0137711	0.999675	0.892323	-0.164362	-1.12067	29.5495	33.1152
Mboat7	7	1988.23	180.206	0.0347112	0.999675	0.890539	-0.167249	-1.12291	115.842	130.081
Rpl6l	10	419.082	33.2535	0.0223973	0.999675	0.890367	-0.167529	-1.12313	28.4804	31.9873
Isca2	12	301.215	24.3746	0.0158714	0.999675	0.887412	-0.172323	-1.12687	19.9081	22.4339
Cbx5	15	4088.26	319.13	0.0144145	0.999675	0.886873	-0.173201	-1.12756	274.028	308.982
Cadm1	9	2878.74	238.014	0.0103025	0.999675	0.886865	-0.173214	-1.12757	205.052	231.21
Mpp1	X	379.7	33.1716	0.03776	0.999675	0.886655	-0.173555	-1.12783	27.8519	31.4123
Mettl14	3	285.035	23.5594	0.0443179	0.999675	0.886627	-0.173601	-1.12787	19.943	22.4931
Mfap3l	8	1286.71	119.959	0.0303285	0.999675	0.882425	-0.180455	-1.13324	72.2559	81.8834
Il17rd	14	125.74	11.343	0.0213964	0.999675	0.873925	-0.194418	-1.14426	8.9429	10.233
Poglut3	9	93.9286	7.65562	0.0366711	0.999675	0.872358	-0.197007	-1.14632	5.99872	6.87644
Lsm8	6	248.023	24.5007	0.0458136	0.999675	0.869873	-0.201123	-1.14959	19.6492	22.5886
Oplah	15	280.809	25.2029	0.0475653	0.999675	0.868291	-0.203749	-1.15169	20.1995	23.2635
Surf1	2	400.393	32.1824	0.00597088	0.999675	0.867622	-0.204861	-1.15258	26.6952	30.7682
Gm43268	5	233.219	19.0724	0.0427155	0.999675	0.865671	-0.20811	-1.15517	14.8098	17.1079
Mfsd5	15	356.301	30.8955	0.0219192	0.999675	0.864737	-0.209667	-1.15642	23.3116	26.958
D130017N08Rik	5	306.456	25.7707	0.0216606	0.999675	0.86463	-0.209845	-1.15656	19.5671	22.6307
Fam78b	1	460.775	41.6228	0.0496913	0.999675	0.863946	-0.210987	-1.15748	27.3909	31.7044
Mrpl33	5	210.244	17.036	0.000818584	0.877877	0.86291	-0.212718	-1.15887	13.4852	15.6276
Eif3j2	18	400.14	32.8337	0.0065351	0.999675	0.859816	-0.2179	-1.16304	27.3356	31.7923
Pepd	7	219.824	21.1692	0.0467814	0.999675	0.85847	-0.22016	-1.16486	16.3498	19.0453
Aarsd1	11	337.069	28.0604	0.00722548	0.999675	0.857373	-0.222005	-1.16635	23.1426	26.9924
Golga5	12	285.033	23.2136	0.0127373	0.999675	0.856989	-0.222651	-1.16688	19.2338	22.4435
Esd	14	461.623	38.2726	0.0167136	0.999675	0.856157	-0.224052	-1.16801	29.6843	34.6715
Rpl23	11	207.091	18.6168	0.0478803	0.999675	0.854474	-0.226891	-1.17031	13.0498	15.2723
Fopnl	16	401.484	31.807	0.00693055	0.999675	0.854034	-0.227635	-1.17091	26.2954	30.7896
Tceal9	X	581.646	49.8657	0.0182311	0.999675	0.853595	-0.228377	-1.17152	36.3003	42.5263
Parn	16	276.621	24.2027	0.0190908	0.999675	0.851884	-0.23127	-1.17387	19.4181	22.7943
Rbm4	19	245.568	20.6201	0.0152854	0.999675	0.844331	-0.244119	-1.18437	17.3653	20.5669
Proz	8	182.28	15.2513	0.00387244	0.999675	0.842571	-0.24713	-1.18684	11.6693	13.8496
Unc5d	8	627.013	58.5757	0.0117254	0.999675	0.841532	-0.24891	-1.18831	33.5392	39.8549
Cdon	9	274.598	25.3899	0.022961	0.999675	0.841299	-0.249309	-1.18864	19.933	23.6932
Zfp422	6	287.006	24.3482	0.0184628	0.999675	0.839012	-0.253237	-1.19188	19.3626	23.0778
Smarca1	X	498.451	45.874	0.0269606	0.999675	0.838037	-0.254914	-1.19326	29.2157	34.8621
Tstd3	4	213.318	19.609	0.0104977	0.999675	0.837269	-0.256237	-1.19436	15.6329	18.6713
Amer1	X	185.882	17.674	0.0389986	0.999675	0.836983	-0.25673	-1.19477	12.7211	15.1988
Cbx3-ps6	14	240.962	20.5633	0.0341599	0.999675	0.834619	-0.26081	-1.19815	16.4562	19.717
Tsen15	1	207.112	18.1925	0.0140197	0.999675	0.833648	-0.26249	-1.19955	14.4832	17.3733
Pnma3	X	361.955	37.6238	0.0408371	0.999675	0.832563	-0.264368	-1.20111	26.8746	32.2794
Zfp101	17	177.851	15.9594	0.00856337	0.999675	0.831539	-0.266143	-1.20259	13.0076	15.6428
Cdh7	1	298.526	34.0356	0.0496043	0.999675	0.831441	-0.266315	-1.20273	10.9884	13.2161
Fam227a	15	145.325	13.0364	0.0362742	0.999675	0.830257	-0.26837	-1.20445	8.35092	10.0582
Grin3a	4	683.638	65.7661	0.0358439	0.999675	0.828342	-0.271701	-1.20723	39.8145	48.0653
Mindy4	6	73.8742	6.52889	0.0230575	0.999675	0.827965	-0.272358	-1.20778	5.17765	6.25347
Snrnp40	4	215.757	19.8794	0.0195874	0.999675	0.826192	-0.275452	-1.21037	15.2397	18.4458
Zfp661	2	141.735	12.9917	0.0219324	0.999675	0.825619	-0.276451	-1.21121	9.7129	11.7644
Rassf1	9	158.814	14.2176	0.028838	0.999675	0.823556	-0.280062	-1.21425	9.58465	11.6381
Cmc1	9	118.648	10.6176	0.00624426	0.999675	0.820449	-0.285514	-1.21884	7.81891	9.53004
2610037D02Rik	15	59.8935	5.86941	0.0487187	0.999675	0.820142	-0.286054	-1.2193	4.27435	5.21171
Dsel	1	340.275	31.3441	0.0372441	0.999675	0.819392	-0.287375	-1.22042	19.312	23.5687
Mtx1	3	228.551	19.5929	0.0146967	0.999675	0.814281	-0.296402	-1.22808	14.3737	17.652
Gm4631	2	890.818	79.1344	0.00632674	0.999675	0.81415	-0.296634	-1.22827	60.5912	74.4227
Vamp8	6	71.5942	7.32025	0.0462511	0.999675	0.811683	-0.301012	-1.23201	5.06543	6.24065
Fbxw9	8	142.358	12.8473	0.0236359	0.999675	0.810932	-0.302348	-1.23315	8.20284	10.1153
Tspan9	6	557.646	50.9776	0.0447407	0.999675	0.806337	-0.310545	-1.24018	40.8118	50.6138
Tceal8	X	414.767	35.6906	0.0178138	0.999675	0.804749	-0.31339	-1.24262	26.0718	32.3975
Bclaf3	X	140.955	12.3659	0.0446217	0.999675	0.804159	-0.314448	-1.24354	8.18552	10.179
Zfp867	11	169.66	14.8382	0.00701109	0.999675	0.80374	-0.315199	-1.24418	10.5457	13.1208
Dhrs3	4	137.549	12.7509	0.0400253	0.999675	0.802953	-0.316612	-1.2454	7.89819	9.83643
Bcl2l11	2	94.5545	8.90299	0.0190905	0.999675	0.80008	-0.321784	-1.24987	6.44382	8.05397
Slit2	5	589.757	55.2119	0.0305735	0.999675	0.79964	-0.322577	-1.25056	38.9039	48.6517
Gm3375	7	120.818	12.4013	0.0431554	0.999675	0.798277	-0.325039	-1.2527	8.44978	10.585
Scrg1	8	157.661	15.9426	0.0399657	0.999675	0.794011	-0.33277	-1.25943	11.1941	14.0982
Adgrg1	8	882.364	92.3071	0.0155878	0.999675	0.79366	-0.333408	-1.25999	47.284	59.5772
Rnf32	5	171.507	14.8382	0.00263423	0.999675	0.788899	-0.342088	-1.26759	11.4911	14.566
Ascc1	10	125.05	10.4198	0.00751292	0.999675	0.787242	-0.345121	-1.27026	7.99284	10.153
Timp2	11	3359.06	332.338	0.0149505	0.999675	0.785383	-0.348532	-1.27326	191.209	243.459
Zfp618	4	108.605	11.4238	0.0423961	0.999675	0.785217	-0.348836	-1.27353	5.52196	7.0324
1700019D03Rik	1	253.591	25.1462	0.00260559	0.999675	0.7841	-0.350891	-1.27535	13.9611	17.8052
Acvr1c	2	470.066	50.8767	0.0345381	0.999675	0.783718	-0.351594	-1.27597	23.0594	29.423
BC034090	1	132.643	13.0233	0.00964486	0.999675	0.777556	-0.362982	-1.28608	7.03812	9.05159
1700001L05Rik	15	97.6398	9.43843	0.0232755	0.999675	0.776512	-0.364919	-1.28781	7.09211	9.13329
Zfp174	16	129.184	11.8047	0.00451559	0.999675	0.773757	-0.370047	-1.2924	8.13988	10.5199
Gm14410	2	178.314	17.4713	0.0280752	0.999675	0.773687	-0.370179	-1.29251	12.6425	16.3406
Npy5r	8	98.4459	10.2209	0.0255868	0.999675	0.773085	-0.371301	-1.29352	6.95792	9.0002
Tctex1d2	16	110.216	10.0241	0.00372968	0.999675	0.770524	-0.376087	-1.29782	6.91515	8.9746
Casp3	8	115.571	13.2118	0.0118379	0.999675	0.768429	-0.380015	-1.30136	5.98357	7.78675
Swap70	7	188.448	16.7225	0.0232863	0.999675	0.765936	-0.384704	-1.30559	10.8208	14.1275
Pde9a	17	138.07	13.0137	0.0263091	0.999675	0.763338	-0.389606	-1.31004	7.94501	10.4082
Ptpn21	12	135.214	11.9131	0.00609157	0.999675	0.759231	-0.397389	-1.31712	8.03443	10.5823
Sod3	5	132.741	14.0887	0.0392446	0.999675	0.759182	-0.397483	-1.31721	6.54595	8.62238
Oard1	17	116.691	11.2461	0.0144679	0.999675	0.757749	-0.400207	-1.3197	7.75874	10.2392
Polg2	11	36.2611	3.29747	0.0131284	0.999675	0.756963	-0.401706	-1.32107	2.453	3.24059
Gm11766	11	57.5042	5.24537	0.0164147	0.999675	0.75628	-0.403007	-1.32226	3.45827	4.57274
Trim7	11	38.5844	3.76843	0.0213138	0.999675	0.755689	-0.404135	-1.3233	2.46052	3.25599
Tmem17	11	53.4833	5.08604	0.0169086	0.999675	0.75531	-0.404859	-1.32396	3.20628	4.24498
Bex1	X	321.909	31.7785	0.0185357	0.999675	0.753782	-0.407781	-1.32664	17.6402	23.4022
Abhd14b	9	169.6	16.477	0.0157018	0.999675	0.750808	-0.413483	-1.3319	11.18	14.8906
Tmem268	4	151.076	14.3681	0.032864	0.999675	0.749768	-0.415484	-1.33375	8.43064	11.2443
Ptchd1	X	87.4142	10.9319	0.0144663	0.999675	0.749149	-0.416675	-1.33485	3.10758	4.14815
E430018J23Rik	7	62.82	5.93536	0.0139152	0.999675	0.747637	-0.419589	-1.33755	3.7513	5.01754
Slc37a1	17	76.3471	8.13569	0.0394514	0.999675	0.740208	-0.433997	-1.35097	3.74084	5.05376
Trip6	5	48.3159	4.40139	0.00531317	0.999675	0.739918	-0.434563	-1.3515	2.95807	3.99784
Acad10	5	47.0182	4.585	0.0423014	0.999675	0.737048	-0.440169	-1.35676	2.49009	3.37846
Gm16701	1	129.898	12.6243	0.0171583	0.999675	0.736886	-0.440487	-1.35706	6.60193	8.95922
Fhod1	8	69.2531	6.60595	0.0167795	0.999675	0.735441	-0.443318	-1.35973	3.80195	5.16962
5930409G06Rik	3	44.4617	5.24537	0.0401612	0.999675	0.733368	-0.44739	-1.36357	1.80638	2.46312
Naprt	15	47.6039	4.74831	0.0103939	0.999675	0.730565	-0.452916	-1.3688	3.18314	4.35709
Gm4419	12	31.325	2.93389	0.0358328	0.999675	0.727205	-0.459567	-1.37513	1.7261	2.37361
Adamts15	9	72.6713	7.83358	0.0360434	0.999675	0.724544	-0.464856	-1.38018	3.99237	5.51018
Kctd12b	X	92.8136	8.33465	0.000632817	0.788366	0.723742	-0.466452	-1.38171	5.45426	7.53619
Piezo1	8	90.238	10.0558	0.048285	0.999675	0.723561	-0.466814	-1.38205	4.68257	6.47156
Cyp4f15	17	138.447	15.0247	0.0274781	0.999675	0.720707	-0.472515	-1.38753	6.56842	9.11386
Ets1	9	197.052	17.752	0.00372507	0.999675	0.720226	-0.473478	-1.38845	11.7956	16.3777
Pcdhb2	18	67.7954	7.23778	0.014257	0.999675	0.719745	-0.474442	-1.38938	5.12134	7.11549
Eps8l1	7	105.625	10.6396	0.039681	0.999675	0.718556	-0.476828	-1.39168	7.11864	9.90686
Cd55	1	60.4247	6.59483	0.00590684	0.999675	0.718298	-0.477345	-1.39218	4.43209	6.17026
Fbxl7	15	28.6948	3.74877	0.0170267	0.999675	0.716441	-0.48108	-1.39579	2.38189	3.32462
Gm43622	9	45.9302	5.51208	0.0194456	0.999675	0.714331	-0.485335	-1.39991	2.41365	3.37889
A230103J11Rik	8	62.2203	6.69151	0.017388	0.999675	0.711906	-0.49024	-1.40468	2.62658	3.6895
Elmod2	8	286.918	29.8141	0.00473981	0.999675	0.710965	-0.49215	-1.40654	17.6898	24.8814
Nes	3	221.55	26.9495	0.0380146	0.999675	0.708008	-0.498163	-1.41241	10.9703	15.4946
Magee2	X	121.458	13.3018	0.0128152	0.999675	0.70742	-0.499362	-1.41359	9.00202	12.7252
Mdfic	6	50.3982	5.15647	0.00924372	0.999675	0.706857	-0.500509	-1.41471	2.7935	3.952
Gm49492	15	92.3727	8.83704	0.00872416	0.999675	0.705173	-0.50395	-1.41809	5.31275	7.53396
Kcnj16	11	412.087	41.0054	0.00629661	0.999675	0.700713	-0.513105	-1.42712	19.9033	28.4043
Dnah1	14	109.278	10.6474	0.0421591	0.999675	0.687086	-0.541437	-1.45542	5.71244	8.31401
St3gal1	15	513.803	48.17	0.00387542	0.999675	0.685023	-0.545775	-1.4598	28.0685	40.9746
Crhbp	13	264.366	29.2148	0.0224552	0.999675	0.683411	-0.549174	-1.46325	18.4586	27.0096
Zfp566	7	45.3249	4.93787	0.0159613	0.999675	0.682644	-0.550794	-1.46489	2.51744	3.68777
Tmem241	18	74.5316	7.55684	0.0149465	0.999675	0.68007	-0.556245	-1.47044	3.70891	5.45372
Gen1	12	23.2711	2.32882	0.00954003	0.999675	0.67615	-0.564586	-1.47896	1.4932	2.20839
Zfp941	7	372.074	38.9116	0.00112022	0.967013	0.675393	-0.566201	-1.48062	14.9419	22.1233
Plk3	4	105.831	12.1761	0.00300011	0.999675	0.671639	-0.574242	-1.48889	4.93465	7.34717
Rps6ka6	X	74.9179	8.36177	0.0241156	0.999675	0.669894	-0.577996	-1.49277	3.51659	5.24947
Dsg2	18	61.6504	7.77588	0.0355702	0.999675	0.66921	-0.57947	-1.4943	4.63525	6.92646
Gpnmb	6	84.3151	9.97637	0.0457912	0.999675	0.667727	-0.58267	-1.49762	5.70208	8.53953
Casp8	1	32.7398	3.29439	0.017295	0.999675	0.665877	-0.586673	-1.50178	1.85472	2.78538
Nr2f2	7	181.951	27.3767	0.0450558	0.999675	0.662554	-0.593891	-1.50931	14.5265	21.9249
Sars2	7	75.7879	6.96739	0.014112	0.999675	0.661482	-0.596227	-1.51176	4.12531	6.23647
Kcnmb1	11	18.1425	2.67935	0.049962	0.999675	0.659959	-0.599551	-1.51524	1.3947	2.11331
Klhl14	18	45.3626	9.63888	0.0400579	0.999675	0.657177	-0.605647	-1.52166	0.555745	0.845655
Zfp975	7	73.1478	7.63912	0.00587956	0.999675	0.656833	-0.606401	-1.52246	4.30673	6.55681
Eda	X	85.3387	8.46036	0.00333349	0.999675	0.65646	-0.607221	-1.52332	5.02514	7.65491
Ifitm2	7	58.2986	6.78132	0.009683	0.999675	0.647952	-0.626041	-1.54332	2.9513	4.55481
6430584L05Rik	6	32.9852	3.87186	0.0148122	0.999675	0.646366	-0.629576	-1.54711	1.40295	2.17052
Trpc7	13	50.4469	7.07362	0.0336119	0.999675	0.643339	-0.636348	-1.55439	1.14765	1.7839
Efcab7	4	18.6793	2.15184	0.0116268	0.999675	0.641322	-0.640879	-1.55928	1.22296	1.90694
Pla2g4a	1	46.0297	4.61641	0.0130861	0.999675	0.638135	-0.648066	-1.56707	2.57566	4.03623
Zmiz1os1	14	25.7216	2.91717	0.0129948	0.999675	0.637476	-0.649556	-1.56869	1.04323	1.6365
Zfp976	7	46.8265	4.96454	0.014737	0.999675	0.627906	-0.671379	-1.59259	2.52258	4.01745
Slc35g1	19	41.0242	5.53967	0.0201386	0.999675	0.616916	-0.696854	-1.62097	2.44533	3.9638
Gm42741	6	78.2785	9.71521	0.0433205	0.999675	0.612671	-0.706816	-1.6322	3.2531	5.30971
Tha1	11	37.1589	3.6272	0.0173118	0.999675	0.612244	-0.707821	-1.63334	1.86233	3.0418
3110040N11Rik	7	39.7654	5.20994	0.00671042	0.999675	0.605519	-0.723757	-1.65148	2.32054	3.83232
Cnn2	10	64.6752	6.58454	0.0211047	0.999675	0.605172	-0.724584	-1.65242	3.11477	5.14693
Def6	17	20.4528	1.93363	0.000247469	0.548886	0.604821	-0.72542	-1.65338	0.915835	1.51422
Nmbr	10	67.9319	10.5795	0.00718195	0.999675	0.60408	-0.72719	-1.65541	1.29007	2.1356
Gm19026	1	22.3823	3.17815	0.0174796	0.999675	0.591787	-0.756851	-1.6898	1.45613	2.46057
Gm3448	17	36.0006	3.75418	0.00143033	0.976204	0.591519	-0.757503	-1.69056	1.82888	3.09184
Tfpi	2	51.6903	6.19915	0.0154609	0.999675	0.5874	-0.767586	-1.70242	2.64896	4.50964
Gm11839	4	24.1378	2.84628	0.0179134	0.999675	0.586227	-0.77047	-1.70582	1.19392	2.03661
Htra4	8	22.5078	3.6272	0.0400638	0.999675	0.562391	-0.830355	-1.77812	1.53445	2.72844
Ccdc162	10	19.7741	3.71675	0.0326232	0.999675	0.560927	-0.834116	-1.78276	1.62568	2.89821
Dleu7	14	54.2843	5.96631	0.00150901	0.976204	0.556955	-0.844367	-1.79548	2.84637	5.11058
Fgl2	5	41.8951	7.54129	0.0392301	0.999675	0.539578	-0.890096	-1.8533	1.87512	3.47515
Casp12	9	15.6661	1.76084	0.0156445	0.999675	0.539217	-0.891063	-1.85454	0.723263	1.34132
Olfml2a	2	66.1157	9.29505	0.0231411	0.999675	0.529138	-0.918285	-1.88987	2.74616	5.18989
Gm9905	7	15.3877	2.13273	0.0159581	0.999675	0.526501	-0.925491	-1.89933	0.66803	1.26881
Zfp97	17	49.106	5.80585	0.000660103	0.788366	0.520466	-0.942124	-1.92135	2.63404	5.06092
5330413P13Rik	2	29.4309	3.22772	0.0026764	0.999675	0.513001	-0.962967	-1.94931	1.37246	2.67535
Tbx18	9	38.3171	5.01579	0.0163202	0.999675	0.512928	-0.963172	-1.94959	1.69515	3.30484
Otogl	10	17.0798	2.66719	0.0176514	0.999675	0.497694	-1.00667	-2.00927	0.726246	1.45922
Gm15950	16	16.1078	2.16308	0.0312963	0.999675	0.490323	-1.0282	-2.03947	0.617133	1.25863
Zfp951	5	26.3948	3.56609	0.011787	0.999675	0.469979	-1.08933	-2.12775	1.23546	2.62877
Sytl5	X	32.5627	4.2987	0.00765057	0.999675	0.460243	-1.11953	-2.17276	1.23621	2.686
Gm28192	11	21.9485	2.44015	0.000146813	0.424676	0.452512	-1.14397	-2.20988	1.02179	2.25804
Fstl3	10	16.6921	2.72593	0.0112476	0.999675	0.437322	-1.19323	-2.28665	0.479009	1.09532
Flnc	6	35.9546	5.40778	0.00407476	0.999675	0.420783	-1.24885	-2.37652	1.96628	4.6729
Micall2	5	18.0116	2.83583	0.0026821	0.999675	0.410899	-1.28314	-2.43369	0.887586	2.16011
Wfikkn2	11	18.4001	3.29747	0.00542191	0.999675	0.396649	-1.33406	-2.52112	0.84547	2.13153
Postn	3	59.2768	8.40622	0.000164116	0.424676	0.387903	-1.36623	-2.57797	2.62688	6.772
Statistical analysis at Partek Flow software: ANOVA; only genes with a p<0.05 are shown; total counts is the number of reads overlapping a specific gene.
