# Supplementary material for: Age Worsens the Cognitive Phenotype in Mice Carrying the Thr92Ala-DIO2 Polymorphism
Source: Metabolites. 2022 Jul 8;12(7):629. doi: 10.3390/metabo12070629 (PMC9319877; doi:10.3390/metabo12070629)
Supplement: Supplementary file 1 [file metabolites-12-00629-s001.zip › Table S9- GSEA from female Pfcx.xlsx]

## Sheet: Sheet1
Table S9- Gene set enrichment analysis of differentially expressed genes in female Ala92-Dio2 Pre-frontal cortex.
Gene set	Description	Enrichment score	P-value
GO:0016338	calcium-independent cell-cell adhesion via plasma membrane cell-adhesion molecules	7.63748	0.000482042
GO:0045659	negative regulation of neutrophil differentiation	7.41029	0.000604993
GO:0031094	platelet dense tubular network	7.41029	0.000604993
GO:0045293	mRNA editing complex	7.1859	0.00075719
GO:0036396	RNA N6-methyladenosine methyltransferase complex	7.1859	0.00075719
GO:0006278	RNA-dependent DNA biosynthetic process	6.8613	0.00104755
GO:0007004	telomere maintenance via telomerase	6.8613	0.00104755
GO:0030853	negative regulation of granulocyte differentiation	6.79883	0.00111508
GO:0032070	regulation of deoxyribonuclease activity	6.79883	0.00111508
GO:0060411	cardiac septum morphogenesis	6.49279	0.00151432
GO:0097636	intrinsic component of autophagosome membrane	6.32816	0.00178532
GO:0097637	integral component of autophagosome membrane	6.32816	0.00178532
GO:0000900	translation repressor activity, mRNA regulatory element binding	5.89107	0.00276401
GO:0060413	atrial septum morphogenesis	5.89107	0.00276401
GO:0014069	postsynaptic density	5.81077	0.00299513
GO:0010833	telomere maintenance via telomere lengthening	5.79502	0.00304267
GO:0099572	postsynaptic specialization	5.68644	0.00339165
GO:0045134	uridine-diphosphatase activity	5.65145	0.00351241
GO:0045658	regulation of neutrophil differentiation	5.65145	0.00351241
GO:2000173	negative regulation of branching morphogenesis of a nerve	5.65145	0.00351241
GO:0022615	protein to membrane docking	5.65145	0.00351241
GO:1904714	regulation of chaperone-mediated autophagy	5.65145	0.00351241
GO:0030337	DNA polymerase processivity factor activity	5.65145	0.00351241
GO:0060591	chondroblast differentiation	5.65145	0.00351241
GO:0008340	determination of adult lifespan	5.64733	0.00352691
GO:0019900	kinase binding	5.49945	0.00408901
GO:0043226	organelle	5.49174	0.00412068
GO:0005545	1-phosphatidylinositol binding	5.42414	0.00440887
GO:0031300	intrinsic component of organelle membrane	5.41612	0.00444436
GO:0044087	regulation of cellular component biogenesis	5.34427	0.00477546
GO:0036293	response to decreased oxygen levels	5.32071	0.00488929
GO:0034483	heparan sulfate sulfotransferase activity	5.21925	0.00541138
GO:0032077	positive regulation of deoxyribonuclease activity	5.15703	0.00575875
GO:1990769	proximal neuron projection	5.15703	0.00575875
GO:0015015	heparan sulfate proteoglycan biosynthetic process, enzymatic modification	5.15703	0.00575875
GO:0005637	nuclear inner membrane	5.11862	0.00598427
GO:0072073	kidney epithelium development	5.10646	0.00605747
GO:0005622	intracellular	5.07833	0.0062303
GO:0016854	racemase and epimerase activity	5.02985	0.00653981
GO:2000045	regulation of G1/S transition of mitotic cell cycle	4.98508	0.00683926
GO:0034708	methyltransferase complex	4.98508	0.00683926
GO:0044089	positive regulation of cellular component biogenesis	4.97209	0.00692866
GO:0043954	cellular component maintenance	4.88707	0.00754353
GO:0042093	T-helper cell differentiation	4.8539	0.00779788
GO:0002294	CD4-positive, alpha-beta T cell differentiation involved in immune response	4.8539	0.00779788
GO:0030852	regulation of granulocyte differentiation	4.8539	0.00779788
GO:0051018	protein kinase A binding	4.80381	0.00819843
GO:0031301	integral component of organelle membrane	4.7819	0.00838008
GO:0070482	response to oxygen levels	4.77192	0.00846409
GO:0043559	insulin binding	4.76794	0.00849784
GO:0070100	negative regulation of chemokine-mediated signaling pathway	4.76794	0.00849784
GO:2000304	positive regulation of ceramide biosynthetic process	4.76794	0.00849784
GO:0099566	regulation of postsynaptic cytosolic calcium ion concentration	4.76794	0.00849784
GO:0031166	integral component of vacuolar membrane	4.76794	0.00849784
GO:0031310	intrinsic component of vacuolar membrane	4.76794	0.00849784
GO:0032075	positive regulation of nuclease activity	4.76794	0.00849784
GO:0090154	positive regulation of sphingolipid biosynthetic process	4.76794	0.00849784
GO:0090383	phagosome acidification	4.76794	0.00849784
GO:0043229	intracellular organelle	4.76548	0.00851877
GO:0051057	positive regulation of small GTPase mediated signal transduction	4.76033	0.00856277
GO:0008134	transcription factor binding	4.75897	0.00857448
GO:0045217	cell-cell junction maintenance	4.68977	0.0091888
GO:0001841	neural tube formation	4.68977	0.0091888
GO:0002293	alpha-beta T cell differentiation involved in immune response	4.68977	0.0091888
GO:0005697	telomerase holoenzyme complex	4.68977	0.0091888
GO:0099529	neurotransmitter receptor activity involved in regulation of postsynaptic membrane potential	4.64345	0.00962445
GO:0002931	response to ischemia	4.56744	0.0103845
GO:0070182	DNA polymerase binding	4.53608	0.0107153
GO:0002287	alpha-beta T cell activation involved in immune response	4.53608	0.0107153
GO:0001666	response to hypoxia	4.53449	0.0107324
GO:0002285	lymphocyte activation involved in immune response	4.50589	0.0110438
GO:0030173	integral component of Golgi membrane	4.49074	0.0112123
GO:0060412	ventricular septum morphogenesis	4.46885	0.0114605
GO:0012505	endomembrane system	4.45024	0.0116758
GO:0070099	regulation of chemokine-mediated signaling pathway	4.44781	0.0117042
GO:0050693	LBD domain binding	4.44781	0.0117042
GO:0008467	[heparan sulfate]-glucosamine 3-sulfotransferase 1 activity	4.44781	0.0117042
GO:0034141	positive regulation of toll-like receptor 3 signaling pathway	4.44781	0.0117042
GO:0001889	liver development	4.44511	0.0117358
GO:0002292	T cell differentiation involved in immune response	4.39171	0.0123796
GO:0034331	cell junction maintenance	4.39171	0.0123796
GO:0002286	T cell activation involved in immune response	4.37361	0.0126056
GO:0031228	intrinsic component of Golgi membrane	4.34512	0.01297
GO:0072175	epithelial tube formation	4.28155	0.0138213
GO:0004553	hydrolase activity, hydrolyzing O-glycosyl compounds	4.26909	0.0139945
GO:0016798	hydrolase activity, acting on glycosyl bonds	4.24151	0.0143858
GO:1902806	regulation of cell cycle G1/S phase transition	4.22968	0.0145571
GO:0007265	Ras protein signal transduction	4.21794	0.0147289
GO:0003179	heart valve morphogenesis	4.19247	0.0151089
GO:0030501	positive regulation of bone mineralization	4.19247	0.0151089
GO:0009451	RNA modification	4.1871	0.0151903
GO:0035091	phosphatidylinositol binding	4.18643	0.0152004
GO:0042088	T-helper 1 type immune response	4.17644	0.0153531
GO:0042769	DNA damage response, detection of DNA damage	4.17644	0.0153531
GO:0071420	cellular response to histamine	4.17644	0.0153531
GO:0060430	lung saccule development	4.17644	0.0153531
GO:0098794	postsynapse	4.14637	0.0158218
GO:0035295	tube development	4.13695	0.0159714
GO:0019901	protein kinase binding	4.12765	0.0161207
GO:0000242	pericentriolar material	4.12716	0.0161286
GO:0030371	translation repressor activity	4.12716	0.0161286
GO:0034237	protein kinase A regulatory subunit binding	4.12716	0.0161286
GO:1900087	positive regulation of G1/S transition of mitotic cell cycle	4.10623	0.0164697
GO:0005525	GTP binding	4.08959	0.0167461
GO:0071897	DNA biosynthetic process	4.07313	0.017024
GO:0043367	CD4-positive, alpha-beta T cell differentiation	4.00547	0.0182158
GO:0030992	intraciliary transport particle B	4.00547	0.0182158
GO:0032069	regulation of nuclease activity	4.00547	0.0182158
GO:0032279	asymmetric synapse	4.00547	0.0182158
GO:0061629	RNA polymerase II-specific DNA-binding transcription factor binding	3.95555	0.0191482
GO:0045665	negative regulation of neuron differentiation	3.95324	0.0191925
GO:0032482	Rab protein signal transduction	3.94589	0.0193339
GO:1901992	positive regulation of mitotic cell cycle phase transition	3.94311	0.0193879
GO:0008589	regulation of smoothened signaling pathway	3.94311	0.0193879
GO:0002762	negative regulation of myeloid leukocyte differentiation	3.94169	0.0194155
GO:1900103	positive regulation of endoplasmic reticulum unfolded protein response	3.94139	0.0194212
GO:2000172	regulation of branching morphogenesis of a nerve	3.94139	0.0194212
GO:0005652	nuclear lamina	3.94139	0.0194212
GO:0034139	regulation of toll-like receptor 3 signaling pathway	3.94139	0.0194212
GO:0034334	adherens junction maintenance	3.94139	0.0194212
GO:0060136	embryonic process involved in female pregnancy	3.94139	0.0194212
GO:0090385	phagosome-lysosome fusion	3.94139	0.0194212
GO:0032550	purine ribonucleoside binding	3.9202	0.0198371
GO:0008146	sulfotransferase activity	3.86311	0.0210025
GO:0032549	ribonucleoside binding	3.84964	0.0212873
GO:0001883	purine nucleoside binding	3.82639	0.0217881
GO:0046579	positive regulation of Ras protein signal transduction	3.82399	0.0218406
GO:0001510	RNA methylation	3.82399	0.0218406
GO:0046677	response to antibiotic	3.80768	0.0221997
GO:0008092	cytoskeletal protein binding	3.80278	0.0223087
GO:1902106	negative regulation of leukocyte differentiation	3.79189	0.0225529
GO:0070169	positive regulation of biomineral tissue development	3.78685	0.0226669
GO:0110151	positive regulation of biomineralization	3.78685	0.0226669
GO:0001657	ureteric bud development	3.78685	0.0226669
GO:0098960	postsynaptic neurotransmitter receptor activity	3.76492	0.0231694
GO:0016558	protein import into peroxisome matrix	3.73449	0.0238855
GO:0016857	racemase and epimerase activity, acting on carbohydrates and derivatives	3.73449	0.0238855
GO:1900262	regulation of DNA-directed DNA polymerase activity	3.73449	0.0238855
GO:1900264	positive regulation of DNA-directed DNA polymerase activity	3.73449	0.0238855
GO:0004445	inositol-polyphosphate 5-phosphatase activity	3.73449	0.0238855
GO:0034145	positive regulation of toll-like receptor 4 signaling pathway	3.73449	0.0238855
GO:0010288	response to lead ion	3.73449	0.0238855
GO:0060396	growth hormone receptor signaling pathway	3.73449	0.0238855
GO:1901990	regulation of mitotic cell cycle phase transition	3.733	0.0239209
GO:0051961	negative regulation of nervous system development	3.71208	0.0244267
GO:0007267	cell-cell signaling	3.71208	0.0244267
GO:0017054	negative cofactor 2 complex	3.70399	0.0246251
GO:0043381	negative regulation of memory T cell differentiation	3.70399	0.0246251
GO:0018276	isopeptide cross-linking via N6-glycyl-L-lysine	3.70399	0.0246251
GO:0018454	acetoacetyl-CoA reductase activity	3.70399	0.0246251
GO:0018773	acetylpyruvate hydrolase activity	3.70399	0.0246251
GO:0070075	tear secretion	3.70399	0.0246251
GO:0019150	D-ribulokinase activity	3.70399	0.0246251
GO:0044599	AP-5 adaptor complex	3.70399	0.0246251
GO:0071338	positive regulation of hair follicle cell proliferation	3.70399	0.0246251
GO:0106101	ER-dependent peroxisome localization	3.70399	0.0246251
GO:0046204	nor-spermidine metabolic process	3.70399	0.0246251
GO:1900134	negative regulation of renin secretion into blood stream	3.70399	0.0246251
GO:0021972	corticospinal neuron axon guidance through spinal cord	3.70399	0.0246251
GO:2000706	negative regulation of dense core granule biogenesis	3.70399	0.0246251
GO:2000740	negative regulation of mesenchymal stem cell differentiation	3.70399	0.0246251
GO:0072369	regulation of lipid transport by positive regulation of transcription from RNA polymerase II promoter	3.70399	0.0246251
GO:2000759	regulation of N-terminal peptidyl-lysine acetylation	3.70399	0.0246251
GO:2000761	positive regulation of N-terminal peptidyl-lysine acetylation	3.70399	0.0246251
GO:2000797	regulation of amniotic stem cell differentiation	3.70399	0.0246251
GO:2000798	negative regulation of amniotic stem cell differentiation	3.70399	0.0246251
GO:0047015	3-hydroxy-2-methylbutyryl-CoA dehydrogenase activity	3.70399	0.0246251
GO:2001272	positive regulation of cysteine-type endopeptidase activity involved in execution phase of apoptosis	3.70399	0.0246251
GO:0047621	acylpyruvate hydrolase activity	3.70399	0.0246251
GO:0097726	LEM domain binding	3.70399	0.0246251
GO:0097744	urate salt excretion	3.70399	0.0246251
GO:1902358	sulfate transmembrane transport	3.70399	0.0246251
GO:1902504	regulation of signal transduction involved in mitotic G2 DNA damage checkpoint	3.70399	0.0246251
GO:1902546	positive regulation of DNA N-glycosylase activity	3.70399	0.0246251
GO:0098695	inositol 1,4,5-trisphosphate receptor activity involved in regulation of postsynaptic cytosolic calcium levels	3.70399	0.0246251
GO:0000016	lactase activity	3.70399	0.0246251
GO:0000461	endonucleolytic cleavage to generate mature 3'-end of SSU-rRNA from (SSU-rRNA, 5.8S rRNA, LSU-rRNA)	3.70399	0.0246251
GO:1903547	regulation of growth hormone activity	3.70399	0.0246251
GO:0099588	positive regulation of postsynaptic cytosolic calcium concentration	3.70399	0.0246251
GO:0050674	urothelial cell proliferation	3.70399	0.0246251
GO:0050675	regulation of urothelial cell proliferation	3.70399	0.0246251
GO:0050677	positive regulation of urothelial cell proliferation	3.70399	0.0246251
GO:0050924	positive regulation of negative chemotaxis	3.70399	0.0246251
GO:0050929	induction of negative chemotaxis	3.70399	0.0246251
GO:1903916	regulation of endoplasmic reticulum stress-induced eIF2 alpha dephosphorylation	3.70399	0.0246251
GO:1903917	positive regulation of endoplasmic reticulum stress-induced eIF2 alpha dephosphorylation	3.70399	0.0246251
GO:0075713	establishment of integrated proviral latency	3.70399	0.0246251
GO:0051435	BH4 domain binding	3.70399	0.0246251
GO:1904608	response to monosodium L-glutamate	3.70399	0.0246251
GO:1904609	cellular response to monosodium L-glutamate	3.70399	0.0246251
GO:1904716	positive regulation of chaperone-mediated autophagy	3.70399	0.0246251
GO:1904800	negative regulation of neuron remodeling	3.70399	0.0246251
GO:1904799	regulation of neuron remodeling	3.70399	0.0246251
GO:0002041	intussusceptive angiogenesis	3.70399	0.0246251
GO:0001988	positive regulation of heart rate involved in baroreceptor response to decreased systemic arterial blood pressure	3.70399	0.0246251
GO:1905290	negative regulation of CAMKK-AMPK signaling cascade	3.70399	0.0246251
GO:0052381	tRNA dimethylallyltransferase activity	3.70399	0.0246251
GO:1905355	spine apparatus assembly	3.70399	0.0246251
GO:0002616	regulation of macrophage antigen processing and presentation	3.70399	0.0246251
GO:0002617	negative regulation of macrophage antigen processing and presentation	3.70399	0.0246251
GO:0052858	peptidyl-lysine acetyltransferase activity	3.70399	0.0246251
GO:1905921	regulation of acetylcholine biosynthetic process	3.70399	0.0246251
GO:1905923	positive regulation of acetylcholine biosynthetic process	3.70399	0.0246251
GO:0004361	glutaryl-CoA dehydrogenase activity	3.70399	0.0246251
GO:0004569	glycoprotein endo-alpha-1,2-mannosidase activity	3.70399	0.0246251
GO:0004597	peptide-aspartate beta-dioxygenase activity	3.70399	0.0246251
GO:0030487	inositol-4,5-bisphosphate 5-phosphatase activity	3.70399	0.0246251
GO:0031443	fast-twitch skeletal muscle fiber contraction	3.70399	0.0246251
GO:0006055	CMP-N-acetylneuraminate biosynthetic process	3.70399	0.0246251
GO:0031626	beta-endorphin binding	3.70399	0.0246251
GO:0032358	oxidized pyrimidine DNA binding	3.70399	0.0246251
GO:0032419	extrinsic component of lysosome membrane	3.70399	0.0246251
GO:0032581	ER-dependent peroxisome organization	3.70399	0.0246251
GO:0007174	epidermal growth factor catabolic process	3.70399	0.0246251
GO:0032658	regulation of interleukin-15 production	3.70399	0.0246251
GO:0032738	positive regulation of interleukin-15 production	3.70399	0.0246251
GO:0032920	putrescine acetylation	3.70399	0.0246251
GO:0032919	spermine acetylation	3.70399	0.0246251
GO:0033100	NuA3 histone acetyltransferase complex	3.70399	0.0246251
GO:0008039	synaptic target recognition	3.70399	0.0246251
GO:0033744	L-methionine:thioredoxin-disulfide S-oxidoreductase activity	3.70399	0.0246251
GO:0008761	UDP-N-acetylglucosamine 2-epimerase activity	3.70399	0.0246251
GO:0008781	N-acylneuraminate cytidylyltransferase activity	3.70399	0.0246251
GO:0060010	Sertoli cell fate commitment	3.70399	0.0246251
GO:0034545	fumarylpyruvate hydrolase activity	3.70399	0.0246251
GO:0060432	lung pattern specification process	3.70399	0.0246251
GO:0060436	bronchiole morphogenesis	3.70399	0.0246251
GO:0060495	cell-cell signaling involved in lung development	3.70399	0.0246251
GO:0060496	mesenchymal-epithelial cell signaling involved in lung development	3.70399	0.0246251
GO:0010625	positive regulation of Schwann cell proliferation	3.70399	0.0246251
GO:0060661	submandibular salivary gland formation	3.70399	0.0246251
GO:0060703	deoxyribonuclease inhibitor activity	3.70399	0.0246251
GO:0060879	semicircular canal fusion	3.70399	0.0246251
GO:0061115	lung proximal/distal axis specification	3.70399	0.0246251
GO:0035664	TIRAP-dependent toll-like receptor signaling pathway	3.70399	0.0246251
GO:0035665	TIRAP-dependent toll-like receptor 4 signaling pathway	3.70399	0.0246251
GO:0061481	response to TNF agonist	3.70399	0.0246251
GO:0061501	cyclic-GMP-AMP synthase activity	3.70399	0.0246251
GO:0036179	osteoclast maturation	3.70399	0.0246251
GO:0061724	lipophagy	3.70399	0.0246251
GO:0061853	regulation of neuroblast migration	3.70399	0.0246251
GO:0061855	negative regulation of neuroblast migration	3.70399	0.0246251
GO:0036456	L-methionine-(S)-S-oxide reductase activity	3.70399	0.0246251
GO:0036496	regulation of translational initiation by eIF2 alpha dephosphorylation	3.70399	0.0246251
GO:1990467	NuA3a histone acetyltransferase complex	3.70399	0.0246251
GO:1990468	NuA3b histone acetyltransferase complex	3.70399	0.0246251
GO:1990678	histone H4-K16 deacetylation	3.70399	0.0246251
GO:0090260	negative regulation of retinal ganglion cell axon guidance	3.70399	0.0246251
GO:0090560	2-(3-amino-3-carboxypropyl)histidine synthase activity	3.70399	0.0246251
GO:0015225	biotin transmembrane transporter activity	3.70399	0.0246251
GO:0051117	ATPase binding	3.69507	0.0248458
GO:0010977	negative regulation of neuron projection development	3.68405	0.025121
GO:0071007	U2-type catalytic step 2 spliceosome	3.67556	0.0253353
GO:0050849	negative regulation of calcium-mediated signaling	3.67556	0.0253353
GO:0051338	regulation of transferase activity	3.64748	0.0260568
GO:0001882	nucleoside binding	3.62293	0.0267043
GO:0140297	DNA-binding transcription factor binding	3.62293	0.0267043
GO:0090079	translation regulator activity, nucleic acid binding	3.60126	0.0272893
GO:0019001	guanyl nucleotide binding	3.60095	0.0272977
GO:0032561	guanyl ribonucleotide binding	3.60095	0.0272977
GO:0043231	intracellular membrane-bounded organelle	3.59483	0.0274653
GO:0031345	negative regulation of cell projection organization	3.59357	0.0275001
GO:0005634	nucleus	3.58157	0.0278321
GO:0030030	cell projection organization	3.55381	0.0286154
GO:0070986	left/right axis specification	3.55002	0.0287241
GO:0046030	inositol trisphosphate phosphatase activity	3.55002	0.0287241
GO:2000303	regulation of ceramide biosynthetic process	3.55002	0.0287241
GO:1901339	regulation of store-operated calcium channel activity	3.55002	0.0287241
GO:0099612	protein localization to axon	3.55002	0.0287241
GO:0051764	actin crosslink formation	3.55002	0.0287241
GO:1904862	inhibitory synapse assembly	3.55002	0.0287241
GO:0030277	maintenance of gastrointestinal epithelium	3.55002	0.0287241
GO:0031932	TORC2 complex	3.55002	0.0287241
GO:0008503	benzodiazepine receptor activity	3.55002	0.0287241
GO:0060174	limb bud formation	3.55002	0.0287241
GO:0034776	response to histamine	3.55002	0.0287241
GO:0010838	positive regulation of keratinocyte proliferation	3.55002	0.0287241
GO:0050688	regulation of defense response to virus	3.54039	0.0290021
GO:0048608	reproductive structure development	3.50855	0.0299402
GO:0051128	regulation of cellular component organization	3.4813	0.0307673
GO:0018126	protein hydroxylation	3.48036	0.0307963
GO:0032092	positive regulation of protein binding	3.46592	0.0312442
GO:0050808	synapse organization	3.44825	0.0318011
GO:0072164	mesonephric tubule development	3.43663	0.0321728
GO:1902903	regulation of supramolecular fiber organization	3.40864	0.033086
GO:0015629	actin cytoskeleton	3.39182	0.0336473
GO:1900117	regulation of execution phase of apoptosis	3.38908	0.0337396
GO:0050699	WW domain binding	3.38908	0.0337396
GO:0051452	intracellular pH reduction	3.38908	0.0337396
GO:0035710	CD4-positive, alpha-beta T cell activation	3.38908	0.0337396
GO:0070933	histone H4 deacetylation	3.38386	0.0339162
GO:0022626	cytosolic ribosome	3.38386	0.0339162
GO:0099026	anchored component of presynaptic membrane	3.38386	0.0339162
GO:0031076	embryonic camera-type eye development	3.38386	0.0339162
GO:0010988	regulation of low-density lipoprotein particle clearance	3.38386	0.0339162
GO:0000723	telomere maintenance	3.38332	0.0339345
GO:0032200	telomere organization	3.38332	0.0339345
GO:0045471	response to ethanol	3.37219	0.0343145
GO:0072163	mesonephric epithelium development	3.37219	0.0343145
GO:1902808	positive regulation of cell cycle G1/S phase transition	3.37219	0.0343145
GO:1904315	transmitter-gated ion channel activity involved in regulation of postsynaptic membrane potential	3.37219	0.0343145
GO:0030331	estrogen receptor binding	3.37219	0.0343145
GO:1902905	positive regulation of supramolecular fiber organization	3.36758	0.0344729
GO:0050807	regulation of synapse organization	3.35209	0.0350112
GO:1901989	positive regulation of cell cycle phase transition	3.33666	0.0355556
GO:0019003	GDP binding	3.33296	0.0356873
GO:0042788	polysomal ribosome	3.30162	0.0368235
GO:0031116	positive regulation of microtubule polymerization	3.30162	0.0368235
GO:0048568	embryonic organ development	3.2968	0.0370012
GO:0060249	anatomical structure homeostasis	3.2746	0.0378321
GO:0007154	cell communication	3.24928	0.0388023
GO:0032648	regulation of interferon-beta production	3.24828	0.0388409
GO:0017166	vinculin binding	3.23294	0.0394413
GO:0043144	snoRNA processing	3.23294	0.0394413
GO:0019321	pentose metabolic process	3.23294	0.0394413
GO:0071360	cellular response to exogenous dsRNA	3.23294	0.0394413
GO:0097201	negative regulation of transcription from RNA polymerase II promoter in response to stress	3.23294	0.0394413
GO:0022851	GABA-gated chloride ion channel activity	3.23294	0.0394413
GO:1902711	GABA-A receptor complex	3.23294	0.0394413
GO:0099558	maintenance of synapse structure	3.23294	0.0394413
GO:1904321	response to forskolin	3.23294	0.0394413
GO:1904322	cellular response to forskolin	3.23294	0.0394413
GO:1905038	regulation of membrane lipid metabolic process	3.23294	0.0394413
GO:0006491	N-glycan processing	3.23294	0.0394413
GO:0010561	negative regulation of glycoprotein biosynthetic process	3.23294	0.0394413
GO:0090153	regulation of sphingolipid biosynthetic process	3.23294	0.0394413
GO:0051180	vitamin transport	3.21771	0.0400468
GO:0099060	integral component of postsynaptic specialization membrane	3.21309	0.0402322
GO:0090263	positive regulation of canonical Wnt signaling pathway	3.21309	0.0402322
GO:0007264	small GTPase mediated signal transduction	3.21052	0.0403355
GO:0044389	ubiquitin-like protein ligase binding	3.20775	0.0404475
GO:0051098	regulation of binding	3.20605	0.0405162
GO:1902531	regulation of intracellular signal transduction	3.20571	0.0405302
GO:0010646	regulation of cell communication	3.19249	0.0410694
GO:0048641	regulation of skeletal muscle tissue development	3.18869	0.0412259
GO:1901699	cellular response to nitrogen compound	3.18641	0.0413199
GO:0051347	positive regulation of transferase activity	3.18617	0.0413299
GO:0043227	membrane-bounded organelle	3.16108	0.0423799
GO:0071013	catalytic step 2 spliceosome	3.14077	0.0432496
GO:0046006	regulation of activated T cell proliferation	3.13711	0.043408
GO:0090022	regulation of neutrophil chemotaxis	3.13711	0.043408
GO:0022824	transmitter-gated ion channel activity	3.13059	0.0436922
GO:0022835	transmitter-gated channel activity	3.13059	0.0436922
GO:2001056	positive regulation of cysteine-type endopeptidase activity	3.10268	0.0449287
GO:0043393	regulation of protein binding	3.09773	0.0451515
GO:0051965	positive regulation of synapse assembly	3.09491	0.0452793
GO:0030522	intracellular receptor signaling pathway	3.09491	0.0452793
GO:0032479	regulation of type I interferon production	3.09491	0.0452793
GO:0017110	nucleoside-diphosphatase activity	3.09489	0.04528
GO:1902430	negative regulation of amyloid-beta formation	3.09489	0.04528
GO:0051131	chaperone-mediated protein complex assembly	3.09489	0.04528
GO:0051400	BH domain binding	3.09489	0.04528
GO:0004559	alpha-mannosidase activity	3.09489	0.04528
GO:0060019	radial glial cell differentiation	3.09489	0.04528
GO:0035372	protein localization to microtubule	3.09489	0.04528
GO:0061478	response to platelet aggregation inhibitor	3.09489	0.04528
GO:0038201	TOR complex	3.09489	0.04528
GO:0023051	regulation of signaling	3.08788	0.0455986
GO:0022607	cellular component assembly	3.08414	0.0457692
GO:0005539	glycosaminoglycan binding	3.07943	0.0459853
GO:0007420	brain development	3.07784	0.0460588
GO:2000134	negative regulation of G1/S transition of mitotic cell cycle	3.07392	0.0462396
GO:0043628	ncRNA 3'-end processing	3.05962	0.0469054
GO:0045851	pH reduction	3.05962	0.0469054
GO:1905898	positive regulation of response to endoplasmic reticulum stress	3.05962	0.0469054
GO:0032588	trans-Golgi network membrane	3.05962	0.0469054
GO:0035035	histone acetyltransferase binding	3.05962	0.0469054
GO:0000187	activation of MAPK activity	3.05659	0.0470479
GO:0030177	positive regulation of Wnt signaling pathway	3.03568	0.048042
GO:0071407	cellular response to organic cyclic compound	3.03066	0.0482839
GO:0051493	regulation of cytoskeleton organization	3.02422	0.0485956
GO:0015878	biotin transport	3.0232	0.0486452
GO:0042264	peptidyl-aspartic acid hydroxylation	3.0232	0.0486452
GO:0042284	sphingolipid delta-4 desaturase activity	3.0232	0.0486452
GO:0043626	PCNA complex	3.0232	0.0486452
GO:0018262	isopeptide cross-linking	3.0232	0.0486452
GO:0043994	histone acetyltransferase activity (H3-K23 specific)	3.0232	0.0486452
GO:0044301	climbing fiber	3.0232	0.0486452
GO:0019043	establishment of viral latency	3.0232	0.0486452
GO:0044796	DNA polymerase processivity factor complex	3.0232	0.0486452
GO:0070352	positive regulation of white fat cell proliferation	3.0232	0.0486452
GO:0019566	arabinose metabolic process	3.0232	0.0486452
GO:0070557	PCNA-p21 complex	3.0232	0.0486452
GO:0019809	spermidine binding	3.0232	0.0486452
GO:0070901	mitochondrial tRNA methylation	3.0232	0.0486452
GO:0070977	bone maturation	3.0232	0.0486452
GO:0071159	NF-kappaB complex	3.0232	0.0486452
GO:0045643	regulation of eosinophil differentiation	3.0232	0.0486452
GO:0045645	positive regulation of eosinophil differentiation	3.0232	0.0486452
GO:0045716	positive regulation of low-density lipoprotein particle receptor biosynthetic process	3.0232	0.0486452
GO:0071336	regulation of hair follicle cell proliferation	3.0232	0.0486452
GO:0021836	chemorepulsion involved in postnatal olfactory bulb interneuron migration	3.0232	0.0486452
GO:0046373	L-arabinose metabolic process	3.0232	0.0486452
GO:0046381	CMP-N-acetylneuraminate metabolic process	3.0232	0.0486452
GO:2000340	positive regulation of chemokine (C-X-C motif) ligand 1 production	3.0232	0.0486452
GO:0046556	alpha-L-arabinofuranosidase activity	3.0232	0.0486452
GO:0072160	nephron tubule epithelial cell differentiation	3.0232	0.0486452
GO:1900719	regulation of uterine smooth muscle relaxation	3.0232	0.0486452
GO:1900721	positive regulation of uterine smooth muscle relaxation	3.0232	0.0486452
GO:0072367	regulation of lipid transport by regulation of transcription from RNA polymerase II promoter	3.0232	0.0486452
GO:2000777	positive regulation of proteasomal ubiquitin-dependent protein catabolic process involved in cellular response to hypoxia	3.0232	0.0486452
GO:0097058	CRLF-CLCF1 complex	3.0232	0.0486452
GO:0072570	ADP-D-ribose binding	3.0232	0.0486452
GO:0072592	oxygen metabolic process	3.0232	0.0486452
GO:0047223	beta-1,3-galactosyl-O-glycosyl-glycoprotein beta-1,3-N-acetylglucosaminyltransferase activity	3.0232	0.0486452
GO:1901143	insulin catabolic process	3.0232	0.0486452
GO:0047757	chondroitin-glucuronate 5-epimerase activity	3.0232	0.0486452
GO:1902310	positive regulation of peptidyl-serine dephosphorylation	3.0232	0.0486452
GO:1902340	negative regulation of chromosome condensation	3.0232	0.0486452
GO:1902370	regulation of tRNA catabolic process	3.0232	0.0486452
GO:1902371	negative regulation of tRNA catabolic process	3.0232	0.0486452
GO:1902544	regulation of DNA N-glycosylase activity	3.0232	0.0486452
GO:0098886	modification of dendritic spine	3.0232	0.0486452
GO:0098952	intrinsic component of spine apparatus membrane	3.0232	0.0486452
GO:0099065	integral component of spine apparatus membrane	3.0232	0.0486452
GO:0099181	structural constituent of presynapse	3.0232	0.0486452
GO:1903326	regulation of tRNA metabolic process	3.0232	0.0486452
GO:1903327	negative regulation of tRNA metabolic process	3.0232	0.0486452
GO:0099580	ion antiporter activity involved in regulation of postsynaptic membrane potential	3.0232	0.0486452
GO:0000701	purine-specific mismatch base pair DNA N-glycosylase activity	3.0232	0.0486452
GO:0050893	sensory processing	3.0232	0.0486452
GO:1904008	response to monosodium glutamate	3.0232	0.0486452
GO:1904009	cellular response to monosodium glutamate	3.0232	0.0486452
GO:1904289	regulation of mitotic DNA damage checkpoint	3.0232	0.0486452
GO:1904479	negative regulation of intestinal absorption	3.0232	0.0486452
GO:1904515	positive regulation of TORC2 signaling	3.0232	0.0486452
GO:1904713	beta-catenin destruction complex binding	3.0232	0.0486452
GO:0001928	regulation of exocyst assembly	3.0232	0.0486452
GO:0051885	positive regulation of timing of anagen	3.0232	0.0486452
GO:0001971	negative regulation of activation of membrane attack complex	3.0232	0.0486452
GO:1905051	regulation of base-excision repair	3.0232	0.0486452
GO:1905053	positive regulation of base-excision repair	3.0232	0.0486452
GO:0002635	negative regulation of germinal center formation	3.0232	0.0486452
GO:0052856	NADHX epimerase activity	3.0232	0.0486452
GO:0052857	NADPHX epimerase activity	3.0232	0.0486452
GO:0003010	voluntary skeletal muscle contraction	3.0232	0.0486452
GO:1905918	regulation of CoA-transferase activity	3.0232	0.0486452
GO:1905920	positive regulation of CoA-transferase activity	3.0232	0.0486452
GO:0003278	apoptotic process involved in heart morphogenesis	3.0232	0.0486452
GO:0003357	noradrenergic neuron differentiation	3.0232	0.0486452
GO:0004775	succinate-CoA ligase (ADP-forming) activity	3.0232	0.0486452
GO:0004830	tryptophan-tRNA ligase activity	3.0232	0.0486452
GO:0140300	serine import into mitochondrion	3.0232	0.0486452
GO:0140343	phosphatidylserine transfer activity	3.0232	0.0486452
GO:0030623	U5 snRNA binding	3.0232	0.0486452
GO:0005918	septate junction	3.0232	0.0486452
GO:0031509	telomeric heterochromatin assembly	3.0232	0.0486452
GO:0006436	tryptophanyl-tRNA aminoacylation	3.0232	0.0486452
GO:0032076	negative regulation of deoxyribonuclease activity	3.0232	0.0486452
GO:0031989	bombesin receptor signaling pathway	3.0232	0.0486452
GO:0032917	polyamine acetylation	3.0232	0.0486452
GO:0032918	spermidine acetylation	3.0232	0.0486452
GO:0008113	peptide-methionine (S)-S-oxide reductase activity	3.0232	0.0486452
GO:0034087	establishment of mitotic sister chromatid cohesion	3.0232	0.0486452
GO:0034146	toll-like receptor 5 signaling pathway	3.0232	0.0486452
GO:0034247	snoRNA splicing	3.0232	0.0486452
GO:0010045	response to nickel cation	3.0232	0.0486452
GO:0060112	generation of ovulation cycle rhythm	3.0232	0.0486452
GO:0009384	N-acylmannosamine kinase activity	3.0232	0.0486452
GO:0060379	cardiac muscle cell myoblast differentiation	3.0232	0.0486452
GO:0060408	regulation of acetylcholine metabolic process	3.0232	0.0486452
GO:0060409	positive regulation of acetylcholine metabolic process	3.0232	0.0486452
GO:0060594	mammary gland specification	3.0232	0.0486452
GO:0060595	fibroblast growth factor receptor signaling pathway involved in mammary gland specification	3.0232	0.0486452
GO:0060615	mammary gland bud formation	3.0232	0.0486452
GO:0060667	branch elongation involved in salivary gland morphogenesis	3.0232	0.0486452
GO:0060734	regulation of endoplasmic reticulum stress-induced eIF2 alpha phosphorylation	3.0232	0.0486452
GO:0009946	proximal/distal axis specification	3.0232	0.0486452
GO:0060915	mesenchymal cell differentiation involved in lung development	3.0232	0.0486452
GO:0061196	fungiform papilla development	3.0232	0.0486452
GO:0035802	adrenal cortex formation	3.0232	0.0486452
GO:0086038	calcium:sodium antiporter activity involved in regulation of cardiac muscle cell membrane potential	3.0232	0.0486452
GO:0036415	regulation of tRNA stability	3.0232	0.0486452
GO:0036416	tRNA stabilization	3.0232	0.0486452
GO:1990578	perinuclear endoplasmic reticulum membrane	3.0232	0.0486452
GO:1990705	cholangiocyte proliferation	3.0232	0.0486452
GO:0038158	granulocyte colony-stimulating factor signaling pathway	3.0232	0.0486452
GO:0014721	twitch skeletal muscle contraction	3.0232	0.0486452
GO:0090222	centrosome-templated microtubule nucleation	3.0232	0.0486452
GO:0090285	negative regulation of protein glycosylation in Golgi	3.0232	0.0486452
GO:0015292	uniporter activity	3.0232	0.0486452
GO:0043254	regulation of protein-containing complex assembly	3.02184	0.0487117
GO:0016765	transferase activity, transferring alkyl or aryl (other than methyl) groups	3.01863	0.0488681
GO:1901987	regulation of cell cycle phase transition	3.00886	0.0493479
GO:0005515	protein binding	2.99257	0.0501582
GO:0048536	spleen development	2.98504	0.0505373
GO:0001838	embryonic epithelial tube formation	2.98504	0.0505373
GO:0031112	positive regulation of microtubule polymerization or depolymerization	2.98504	0.0505373
GO:0060674	placenta blood vessel development	2.98504	0.0505373
GO:0098948	intrinsic component of postsynaptic specialization membrane	2.98167	0.050708
GO:0032675	regulation of interleukin-6 production	2.97027	0.0512894
GO:0015919	peroxisomal membrane transport	2.96785	0.0514137
GO:0015923	mannosidase activity	2.96785	0.0514137
GO:0016074	snoRNA metabolic process	2.96785	0.0514137
GO:0072662	protein localization to peroxisome	2.96785	0.0514137
GO:0072663	establishment of protein localization to peroxisome	2.96785	0.0514137
GO:0048011	neurotrophin TRK receptor signaling pathway	2.96785	0.0514137
GO:1902710	GABA receptor complex	2.96785	0.0514137
GO:1903019	negative regulation of glycoprotein metabolic process	2.96785	0.0514137
GO:0098981	cholinergic synapse	2.96785	0.0514137
GO:1903543	positive regulation of exosomal secretion	2.96785	0.0514137
GO:0003184	pulmonary valve morphogenesis	2.96785	0.0514137
GO:0080009	mRNA methylation	2.96785	0.0514137
GO:0005165	neurotrophin receptor binding	2.96785	0.0514137
GO:0030851	granulocyte differentiation	2.96785	0.0514137
GO:0006625	protein targeting to peroxisome	2.96785	0.0514137
GO:0060038	cardiac muscle cell proliferation	2.96785	0.0514137
GO:0010984	regulation of lipoprotein particle clearance	2.96785	0.0514137
GO:0001540	amyloid-beta binding	2.96467	0.0515774
GO:1902494	catalytic complex	2.94376	0.0526675
GO:0099055	integral component of postsynaptic membrane	2.93092	0.0533481
GO:0042149	cellular response to glucose starvation	2.9132	0.0543016
GO:0043394	proteoglycan binding	2.9132	0.0543016
GO:0072348	sulfur compound transport	2.9132	0.0543016
GO:0035025	positive regulation of Rho protein signal transduction	2.9132	0.0543016
GO:0050821	protein stabilization	2.90243	0.0548897
GO:0031625	ubiquitin protein ligase binding	2.90209	0.0549085
Analysis done using the Partek Flow package. Gene set column contains Gene Ontology identifiers. Enrichment score: negative natural logarithm of the enrichment P-value derived from the Fisher's exact test. The higher the enrichment score, the more overrepresented the GO category is within the input list of significant genes; only gene sets with a p<0.05 are shown.
